# Supplementary material for: Defining the relative and combined contribution of CTCF and CTCFL to genomic regulation
Source: Genome Biol. 2020 May 11;21:108. doi: 10.1186/s13059-020-02024-0 (PMC7212617; doi:10.1186/s13059-020-02024-0)
Supplement: Supplementary file 2 — Table S1. Differentially expressed genes after CTCF degradation and CTCFL induction. Genes upregulated and downregulated under conditions, CTCF U vs I, CTCFL U vs D and CTCFL U vs ID are listed. Log2 fold change and adjusted p values are given in each case. [file 13059_2020_2024_MOESM2_ESM.xlsx]

## Sheet: CTCF U vs I_Upregulated
gene	log2FoldChange	padj
1600020E01Rik	1.38912	2.43186e-06
1700001L19Rik	1.43031	0.00451538
1700007K13Rik	1.06605	2.59285e-08
1700013H16Rik	2.38909	0.00468819
1700088E04Rik	1.61441	0.00371968
1700110K17Rik	2.44262	0.000781515
1700125H20Rik	3.16212	4.51587e-05
1810019D21Rik	2.24861	0.000827188
1810034E14Rik	2.68457	0.000534717
1810041L15Rik	1.76003	1.58642e-11
2210409E12Rik	1.20655	0.00298942
2310008N11Rik	2.50172	0.00749475
2310040G24Rik	1.64283	0.00131391
2510009E07Rik	1.57431	3.24526e-19
2610016A17Rik	2.95665	0.00118772
2900052L18Rik	1.54607	0.00287568
3110062M04Rik	1.00598	0.000600564
4632427E13Rik	1.33953	0.00108829
4921507P07Rik	1.41929	5.4686e-05
4930518I15Rik	2.98081	0.000320265
4930526A20Rik	1.99819	0.000905661
4930590J08Rik	1.591	0.00726189
4933427D06Rik	1.11995	2.84929e-11
5031425E22Rik	1.31055	3.29289e-06
5430430B14Rik	1.42767	0.0022743
5830418P13Rik	1.88374	4.62799e-08
5930420M18Rik	1.44651	0.00111566
6430548M08Rik	1.82386	4.01629e-06
8030474K03Rik	1.09849	1.64079e-15
9530053A07Rik	1.39059	1.16876e-07
9530077C05Rik	1.24953	2.205e-06
9930012K11Rik	1.49785	0.00028485
A230065H16Rik	2.72463	0.00229754
A430105I19Rik	1.56575	6.55013e-07
A630072M18Rik	1.20973	0.000419731
A930004J17Rik	1.67949	2.93901e-05
AA386476	2.37981	0.0075583
AC091785.2	3.30686	1.3537e-12
AC118222.2	3.53081	0.00368956
AC123720.1	2.81288	2.47786e-21
AC124595.1	2.50339	0.00421032
AC152827.1	5.89034	0.00702254
AC153367.1	1.86284	0.00351438
AC153937.3	1.46789	0.00353718
AC154266.1	1.93729	7.13372e-28
AI661453	1.01674	3.01561e-08
AL591207.3	4.44671	0.000178872
Abcb1b	1.29091	2.42354e-27
Abcc3	1.09927	0.00220697
Abcg4	1.35352	5.50799e-05
Abhd15	1.72648	0.00941843
Abhd3	1.12646	0.000402303
Acaa1b	2.13454	1.58322e-12
Acadvl	1.16731	3.81325e-25
Acbd7	1.25766	0.00199672
Actn2	1.54503	1.03465e-21
Acvrl1	1.30799	5.60311e-07
Adam11	1.38831	1.74122e-14
Adamts1	2.51993	5.38206e-26
Adamts15	1.31836	0.000380962
Adamtsl4	1.31881	3.87103e-12
Adcy7	1.26249	0.000110808
Add1	1.18139	6.4418e-42
Add2	2.44318	0.000105916
Adm	1.45261	0.0001045
Agbl3	1.53774	0.0013425
Agbl5	1.20057	3.82525e-22
Ager	1.91053	0.00112707
Akap5	1.0206	1.41525e-05
Akp-ps1	6.60221	0.000517433
Akr1b10	1.17343	1.16452e-09
Akr1b8	1.44128	9.90369e-22
Aldh1b1	1.00297	1.44131e-05
Alox15	2.10154	0.00105793
Alox5	1.31116	0.00016364
Amigo2	1.04722	0.00127727
Angptl2	2.14967	6.20705e-16
Ankrd13b	1.67238	6.80236e-11
Ankrd65	2.66134	0.00388112
Ano7	3.22234	2.8253e-07
Anxa8	1.53751	1.6997e-19
Aox3	1.30468	0.000437689
Aplf	1.04932	1.25372e-10
Apobec2	1.47234	1.39045e-18
Apobr	1.00565	0.00437519
Apol10b	3.31111	0.00740379
Aqp3	1.32105	1.72958e-38
Aqp5	1.98329	0.000110156
Areg	3.03062	0.00824181
Arg2	2.46569	6.96056e-07
Arhgdig	1.24579	3.63066e-06
Arhgef15	1.26208	5.89685e-06
Arhgef16	1.3127	2.66972e-22
Arhgef40	1.48222	5.70503e-12
Arhgef5	1.17622	2.4862e-12
Arid3c	2.00317	0.00516246
Arid5a	1.51815	8.52001e-12
Arl8a	1.06391	3.6283e-29
Arntl2	1.23753	5.80997e-05
Asic3	2.34324	0.0030574
Asphd2	1.42793	2.82892e-06
Atg9b	1.3492	2.59635e-07
Atn1	1.30879	0.00675182
Atoh1	2.07719	9.13816e-06
Atp2a1	2.03867	0.000951737
Atp6ap1l	2.00883	0.00141371
Atp8b5	1.71884	8.33707e-05
BC022687	1.00859	0.00977164
BC026585	1.06044	6.21393e-10
BC051019	2.19269	5.94647e-08
Bace2	3.87708	0.00249295
Baiap2l2	2.28766	0.000120494
Baiap3	1.15338	0.00194444
Barx1	1.49845	0.00245118
Barx2	2.08509	0.00165854
Batf3	2.06319	4.63635e-06
Bcan	1.34103	6.4481e-07
Bhlhe23	5.42042	0.00378947
Bnc1	2.45056	6.78887e-06
Bpgm	1.10919	2.59413e-13
Bpifb5	2.05875	0.00066322
Brdt	1.31152	1.01256e-19
Btbd19	1.21989	2.14018e-14
Btg2	1.27101	1.00784e-33
C1qtnf12	2.17547	2.70919e-05
C2cd4b	1.81069	0.00209438
C2cd4c	1.87811	0.000269485
C4a	1.91555	0.00121572
CT030166.6	2.01308	0.00685373
CT030185.2	1.14563	0.00932494
CT033781.3	5.97794	0.00615073
Cacng6	1.05706	6.77019e-07
Calcoco2	1.91733	2.95954e-59
Calr4	1.46268	8.73996e-17
Camk1	1.25388	1.73976e-08
Capg	1.2662	6.90384e-20
Capn12	1.57367	6.77867e-10
Capn3	1.24447	0.0014387
Caprin2	1.04132	1.32929e-20
Car3	2.05282	8.94922e-10
Card10	1.05848	6.7947e-07
Carmil3	1.03152	0.000840873
Caskin1	1.29065	2.59534e-08
Casp14	1.30706	4.00177e-06
Casq1	1.60257	0.00721789
Catip	1.45215	0.000997758
Cbr3	1.36868	9.0115e-08
Cbs	1.28045	9.51972e-19
Ccdc116	1.24533	0.0037111
Ccdc136	1.83086	9.82987e-66
Ccdc153	4.63055	1.81302e-06
Ccdc157	1.04011	0.000136321
Ccdc159	1.25934	0.00172587
Ccdc174	1.19045	7.4521e-14
Ccdc181	1.16379	2.76881e-12
Ccdc28b	1.32115	6.47957e-07
Ccdc63	1.16946	0.000673421
Ccdc74a	2.06827	0.000277273
Ccdc85b	1.25443	5.9591e-05
Ccdc88b	1.79789	3.24722e-10
Cck	3.89907	0.00238931
Cckbr	1.51656	0.000602876
Ccnd2	1.29552	8.16757e-12
Cct6b	1.42274	0.00912844
Cd40	1.58064	3.25365e-05
Cd74	1.14238	0.00208914
Cdh24	1.15625	0.000784009
Cdk15	2.08564	0.00503594
Cdk18	1.18437	1.66674e-21
Cdkn2b	1.62062	8.34201e-05
Cdr2	1.20394	1.13882e-19
Cdx1	1.9857	1.83854e-24
Cdx2	3.28311	0.00358072
Ceacam16	1.24332	0.00104029
Ces2g	6.28264	0.00186415
Cfap100	2.39914	6.50655e-11
Cfap74	1.26519	5.21381e-05
Cgn	1.09281	7.85633e-16
Chit1	1.90246	5.55738e-09
Chka	1.02744	3.13506e-20
Chpf2	1.3187	2.74613e-14
Chrnb1	1.06262	2.95253e-06
Chst13	2.38019	0.000596252
Chst5	2.02295	3.97144e-06
Cib2	1.35934	0.00618233
Cidec	2.30212	0.00345801
Cilp2	1.82854	1.81217e-05
Cldn15	2.04092	0.00989063
Cldn3	1.26222	4.69173e-06
Clec2l	2.19191	6.17943e-06
Cnga3	1.14302	5.14978e-18
Cnih2	1.34746	0.00669932
Cnksr1	1.26253	0.000503545
Cntfr	1.09367	7.80714e-11
Cntnap1	1.25547	0.000314006
Coch	1.38651	0.0020048
Col11a2	2.2592	5.58618e-07
Col14a1	3.20185	0.00194901
Col16a1	1.14878	0.00333956
Col6a2	2.04583	7.5998e-11
Col7a1	1.51341	1.12125e-09
Comp	2.93062	0.000160169
Cops9	1.25648	0.00464044
Coro6	1.40066	0.00011246
Cox20	1.15757	0.00029915
Cox8c	2.03775	0.000817173
Cpa2	1.9787	0.000919249
Cpne2	1.15392	4.47218e-06
Cpne7	1.95651	3.68063e-13
Cpz	1.38831	0.000111505
Creg1	1.07724	9.06383e-14
Crhr2	2.17319	1.10966e-09
Cryaa	3.00955	0.00188525
Csdc2	1.72967	0.000122543
Ctgf	2.27105	5.52093e-83
Cthrc1	1.90115	3.79484e-07
Cx3cl1	1.09459	0.000275222
Cxcl1	4.14585	0.00708961
Cxcl16	1.29829	3.15719e-07
Cybrd1	1.31816	7.83635e-07
Cyp19a1	2.64069	0.00222749
Cyp1a1	2.71465	4.24397e-29
Cyp1b1	1.01773	0.000823038
Cyp27a1	1.29043	6.13518e-07
Cyp2u1	1.39668	4.17124e-07
Cyp4v3	1.72494	1.56445e-05
Cyr61	1.12021	1.32958e-19
D630029K05Rik	3.26782	0.00144017
D6Ertd527e	2.39126	4.14791e-05
D830044I16Rik	2.35567	3.30889e-12
Dbil5	3.08356	2.66671e-12
Dbndd2	2.2688	0.000993644
Ddit4l	1.45919	1.46711e-19
Def6	1.03191	3.95684e-13
Depdc7	1.15388	6.86061e-13
Des	1.1453	5.30397e-19
Dgat2	1.08639	1.04814e-07
Dhx58	1.24092	0.00236638
Dio3	3.29123	3.74424e-61
Dkkl1	1.34394	7.57962e-10
Dlx1	2.83098	0.0054133
Dlx2	2.69336	7.42588e-09
Dlx3	1.38683	1.20523e-11
Dmkn	1.56401	4.79942e-05
Dmrt2	2.33929	3.65755e-06
Dnaaf3	1.23984	1.78702e-12
Dnajb2	1.27857	1.2348e-12
Dnajb5	1.20204	2.82644e-13
Dnajc12	1.14386	3.41668e-06
Doc2b	1.41385	0.000565235
Dok1	1.28341	5.3462e-07
Dok3	1.85363	6.5879e-05
Dppa3-ps	1.53623	0.00305386
Draxin	1.3293	0.000252008
Drc1	1.53316	0.000140107
Drc7	1.36063	0.00777726
Dusp14	1.21059	1.17906e-07
Dusp15	2.58123	2.79544e-06
Dusp2	1.96131	0.00286059
Dusp28	1.46801	4.61161e-06
Dusp4	1.48605	0.0016708
Dusp5	1.09559	1.77181e-05
Dyrk1b	1.18815	0.000747032
E230016K23Rik	2.37634	0.00129735
E330020D12Rik	2.20716	5.19725e-39
Ebf4	1.42889	1.44776e-05
Ecm1	1.98472	4.04164e-18
Eef1a2	1.39267	0.00928927
Ehd2	1.26771	0.00532437
Eif2b5	1.03179	1.39578e-30
Eif4e1b	1.78783	4.47612e-06
Elmod1	4.58968	2.1045e-07
Emilin1	1.40494	6.05112e-06
Endog	1.12948	0.000181139
Enpp4	1.09381	1.7997e-14
Epha8	1.49209	5.03506e-05
Eps8l2	1.02996	9.47609e-12
Erich5	2.47586	0.00743542
Esyt3	1.0116	8.46738e-10
Etnk2	1.21626	3.82957e-07
Etv4	1.89824	8.98583e-12
Evpl	1.73183	5.33904e-23
Exoc3l4	2.68778	0.000598593
Extl1	1.07451	3.24651e-11
F730043M19Rik	1.46412	0.00286955
Fabp3-ps1	2.12269	0.000378989
Fam107a	2.63022	1.43105e-05
Fam109a	1.02089	0.000119998
Fam110c	2.48262	7.11344e-12
Fam124a	1.54269	1.51738e-07
Fam131a	1.30553	0.000820041
Fam161a	1.09223	3.23589e-05
Fam174b	1.34578	1.4462e-05
Fam181b	2.00437	0.000225298
Fam189a2	1.00011	4.89508e-06
Fam196a	2.99431	0.00114453
Fam212b	1.74253	1.48798e-09
Fam213b	1.06078	4.81101e-06
Fam219a	1.05344	0.00275218
Fam227a	2.03913	1.14436e-07
Fam46b	1.89991	1.34952e-06
Fam46c	1.49665	2.88932e-07
Fam53a	1.00034	1.03349e-13
Fam71f2	2.84073	1.7171e-06
Fam72a	1.08909	1.58109e-07
Fam83g	1.2356	5.67665e-18
Fam83h	1.41591	2.19652e-13
Fam89a	1.54304	6.18502e-05
Fam90a1b	1.86322	0.00395576
Fas	1.9334	0.00257173
Fbxl15	1.65824	4.41836e-06
Fbxl22	2.78119	0.00168674
Fbxo41	1.19264	0.000426725
Fev	2.4302	0.00235742
Fez1	1.05462	2.70931e-06
Fgd3	5.86021	0.00796348
Fgf18	1.64968	0.00425095
Fgfr3	1.16323	0.000167841
Fgfr4	1.63117	9.35049e-17
Fgg	1.00233	1.38201e-07
Fgl2	1.63716	1.56826e-07
Fhl2	1.35027	1.13333e-05
Fkbp14	1.27068	4.99474e-08
Fosl1	3.07683	1.53979e-09
Fosl2	1.59459	7.43017e-15
Foxf2	1.50222	0.000159604
Frrs1l	1.14845	0.00260095
Galr2	1.40553	0.00204935
Gamt	1.63685	0.000681332
Gas8	1.04881	8.73865e-07
Gbp7	2.9668	8.63023e-06
Gdf10	5.93803	0.00520338
Gem	1.63387	8.17267e-05
Ggnbp1	1.14312	4.51195e-06
Ggt6	1.60834	0.000137182
Glp1r	1.47416	0.00178845
Glrx	1.06452	3.49175e-12
Gm10639	4.10623	9.41209e-09
Gm10644	1.17849	0.00482408
Gm11611	1.43277	0.000201815
Gm12245	1.38415	0.00129585
Gm12258	1.26824	0.00217575
Gm12617	3.34481	0.00939937
Gm12669	1.43776	4.1216e-05
Gm12794	1.95291	0.000901941
Gm13135	1.97613	0.0097037
Gm13341	1.48851	0.00908005
Gm13832	1.37201	0.00916339
Gm13991	3.77278	0.00486776
Gm14025	6.23706	0.00176369
Gm14270	1.65386	0.00899866
Gm15050	3.89204	1.18998e-05
Gm15191	2.22653	0.00443737
Gm15455	2.20514	0.000172741
Gm15542	1.36914	0.00738984
Gm15675	1.41337	4.67716e-05
Gm15832	1.64504	0.000307464
Gm15894	2.22821	0.00179669
Gm16063	2.36529	0.00012315
Gm16378	1.08591	0.00556758
Gm16485	5.67603	0.00998459
Gm1673	3.00865	0.000129217
Gm16973	1.5825	1.18812e-06
Gm17450	5.88984	0.00830298
Gm19412	2.22365	0.00241662
Gm20045	1.29523	0.00243185
Gm20219	1.57146	0.000176247
Gm21781	1.14296	3.64397e-05
Gm23935	2.22704	1.52551e-06
Gm24187	3.22431	0.000436282
Gm24270	2.75631	6.77862e-09
Gm24289	2.6792	0.00502044
Gm26532	2.97025	0.00962801
Gm26555	2.40906	0.00569469
Gm26620	2.77759	0.00206404
Gm26917	1.07953	2.49569e-18
Gm26935	3.61796	0.00169649
Gm2762	1.52804	0.00018457
Gm32585	2.04868	0.000976382
Gm3272	1.74029	0.000586241
Gm3470	2.57411	0.00261034
Gm3671	2.17758	0.00646379
Gm37795	1.81456	9.2698e-15
Gm3788	2.2058	1.08743e-05
Gm37933	4.92209	1.23577e-07
Gm42418	1.2228	0.00817769
Gm42752	2.13098	0.00348867
Gm42890	1.31743	0.0063306
Gm4322	1.0555	8.66964e-05
Gm43279	1.37703	0.00254056
Gm43860	2.53849	1.66178e-11
Gm43951	1.50814	6.40032e-06
Gm45113	3.15241	0.000989481
Gm45250	1.8978	7.76553e-05
Gm45456	2.98892	3.44826e-15
Gm45694	2.6374	0.00615587
Gm45767	1.33098	0.00565889
Gm4778	3.49487	0.00596611
Gm4971	1.79696	0.000341277
Gm5117	2.18023	0.00373438
Gm5435	4.2294	0.0051781
Gm5558	2.5328	0.00342085
Gm6682	1.09495	0.00124031
Gm7335	1.08538	0.00890038
Gm7867	3.48665	0.00893506
Gm7967	3.34826	0.000515081
Gm8300	1.13625	0.000901303
Gm8994	1.41163	0.00010995
Gm9844	3.24183	1.13235e-52
Gmip	1.30093	9.27767e-07
Gmpr	1.0256	1.54586e-05
Gne	1.01567	5.46445e-13
Gpatch3	1.03389	0.000938852
Gpha2	1.73131	0.00721575
Gpr153	1.56189	7.22726e-11
Gpr55	3.33689	0.00383807
Gpx2	1.66696	2.73243e-15
Greb1	1.49539	1.21335e-08
Grhl1	1.01903	1.72667e-05
Grk4	3.32164	1.30563e-08
Grm2	1.92174	2.40231e-05
Gss	1.50126	1.32198e-42
Gsta2	1.78374	0.00025713
Gstp3	1.24324	4.69326e-05
Gt(ROSA)26Sor	1.58055	8.94359e-08
Gucy2c	2.17308	0.00854388
Gzmm	1.64312	9.39788e-05
H2-Aa	6.2274	0.00181941
H2-D1	1.16264	3.13798e-20
H2-DMa	1.19036	5.97497e-05
H2-M3	1.33616	0.00566709
H2-Oa	1.14575	0.000681474
H2-Q10	2.01134	1.97004e-27
H2-Q6	1.70111	0.000310391
H2-Q7	2.01701	1.38126e-36
H2-T22	1.28287	4.62424e-07
H2afj	1.38822	0.00154591
H2bfm	1.62159	0.00721575
Habp4	1.10941	2.82847e-09
Hdac11	1.34333	2.72062e-10
Hebp2	1.66584	5.37529e-09
Hes6	1.02785	1.22819e-09
Hey1	1.08272	0.00143514
Hey2	1.72039	3.55228e-05
Hipk4	1.76539	4.69326e-05
Hmcn2	1.65752	2.14657e-15
Hmgn2	1.18083	9.60726e-26
Hmgn3	1.0541	1.42263e-07
Hmx1	2.12049	0.0075583
Hotairm1	1.89799	0.00407988
Hoxa1	1.63205	9.40562e-14
Hoxa3	1.85486	3.68464e-05
Hoxb8	2.66153	0.000156738
Hoxb9	1.0662	9.09373e-08
Hoxc12	2.15014	0.00179087
Hoxc13	1.26796	3.28613e-08
Hoxc8	5.81692	0.00127932
Hoxc9	3.32767	6.10267e-08
Hoxd8	1.22436	0.0095353
Hoxd9	1.75608	0.00119881
Hpcal4	1.53714	4.01541e-05
Hsh2d	2.11823	8.85278e-05
Hspa2	1.17636	6.58176e-14
Htatip2	1.73051	1.38308e-05
Htr3a	1.83379	4.27541e-05
Htr5a	3.39696	2.81057e-10
Htra3	3.39973	4.02186e-12
Hyi	1.00051	0.00123905
Icam5	1.51614	0.00399936
Id2	1.59526	7.87121e-10
Ier5	1.44178	1.30521e-14
Ifi35	1.51537	4.92741e-12
Ifngr1	1.00025	0.000306937
Igdcc4	1.04665	1.01436e-15
Igfbp3	1.53952	7.55172e-20
Igfbp5	1.73709	2.5191e-12
Igfbp6	2.56728	7.94696e-08
Ighm	2.04317	4.59863e-05
Igtp	1.1434	0.0059478
Ihh	1.88485	5.03299e-12
Ikbke	1.04975	0.00185858
Il10ra	4.40503	0.00267551
Il17rc	1.60585	6.39613e-09
Il1r1	1.35397	1.85089e-06
Il20rb	1.91227	0.00053405
Il34	1.19508	0.00121301
Il4ra	1.37544	1.89229e-05
Ino80b	1.46745	7.00586e-17
Isg20	2.10548	1.27872e-08
Itga11	1.75071	0.000322302
Itga2b	1.69538	6.74393e-11
Itgae	1.46364	3.65838e-07
Itgb2	2.23039	0.00205055
Itpripl2	1.09555	0.00137642
Kcnab3	1.37411	1.8082e-05
Kcnj14	1.7745	0.00389914
Kif19a	1.17143	0.000505435
Kifc2	1.7068	6.26988e-15
Klf14	2.59531	6.68651e-05
Klhdc8b	1.029	0.00364385
Klhl23	1.01772	0.000105103
Klk7	1.59977	0.00108829
Klrg2	2.03773	4.04342e-07
Krt20	1.41956	0.00768065
Krt4	3.22011	0.00105473
Krt79	1.83355	5.86325e-07
Krtdap	1.26976	0.00213457
L1cam	1.25094	1.23716e-05
Lacc1	1.19272	4.53687e-07
Lactb	1.38124	1.01579e-20
Lag3	1.35029	0.00115493
Lars2	1.53185	3.67713e-06
Lat	1.00797	0.000674351
Lats2	1.31328	0.000111767
Layn	1.75109	2.18552e-07
Lbx1	1.68451	9.92226e-07
Letm1	1.12572	3.55389e-25
Lgals3bp	1.90291	1.45891e-05
Lgi3	1.58564	9.35823e-05
Lhx3	1.96654	0.000971804
Lhx5	2.87132	0.000258965
Lingo3	1.15341	0.00630557
Lmo2	2.44928	1.77389e-05
Lmod1	1.14039	0.00021896
Lmod3	2.65938	4.57093e-05
Loxl1	1.13744	0.000138837
Lrp3	1.0019	0.000498875
Lrrc3	1.11419	2.13025e-10
Lrrc32	1.66037	0.00872015
Lrrc36	2.20001	0.0013714
Lrrc4	2.29085	0.00018985
Lrrc73	2.26947	0.0018529
Ltbr	1.56784	9.89363e-15
Ltf	2.88207	8.60672e-08
Ltk	1.27871	0.000239039
Lxn	1.20622	4.56885e-11
Lynx1	1.35452	2.46753e-05
Mab21l2	6.17586	0.00296622
Maged2	1.09037	7.30925e-18
Map3k14	1.54354	1.87501e-06
Map3k21	2.13302	1.81494e-05
Map3k6	2.07471	5.55316e-29
Map3k8	1.37233	6.51583e-05
Mapre3	1.23948	6.58644e-15
Marveld2	1.16935	6.35572e-09
Matk	1.78648	5.69501e-06
Matn4	1.88193	6.81455e-07
Mdga1	1.64066	1.09464e-15
Meis3	1.29832	1.42502e-05
Metrnl	2.78427	2.32572e-06
Mfap5	1.37267	0.00136648
Mfsd2b	1.074	0.00606957
Mfsd4a	1.53154	0.00465677
Miat	1.32719	0.000597941
Mir22hg	1.88676	8.96219e-14
Mir6236	2.42261	8.41621e-10
Mlana	1.68718	0.000571962
Mlxipl	1.04884	1.87403e-11
Mmel1	1.1185	1.68021e-05
Mmp2	1.03434	2.19336e-15
Mmp25	1.37147	2.19541e-05
Mnx1	1.19252	0.00832965
Mogat2	1.24587	0.000325597
Mrgpre	1.784	0.00127291
Mrpl51	1.03041	0.00224102
Mrps16	1.04394	0.00100979
Ms4a4d	1.12487	0.00114263
Msx2	1.53418	8.38972e-09
Mt3	1.61162	0.000221662
Mt4	1.26869	0.00690601
Mtss1l	1.34012	1.3846e-17
Mturn	1.29525	0.000282756
Muc1	1.88824	2.89426e-27
Mum1l1	1.53312	3.70145e-15
Mup-ps20	2.1028	0.00652245
Mxd4	2.38738	1.79517e-27
Mybph	2.67856	0.000167801
Mycbpap	1.49543	0.000352384
Myh6	1.26874	9.97001e-09
Myh7	1.90483	8.88332e-07
Myom3	1.465	1.35732e-07
Nacad	1.24184	0.00835084
Nags	1.45994	9.59459e-06
Nat8l	1.05452	2.62089e-06
Nbl1	1.46613	0.000156286
Ncmap	1.62829	0.00129747
Necab3	1.03291	5.21922e-05
Nectin4	1.28752	2.6154e-06
Nedd9	1.25275	0.000106737
Nefl	1.05114	2.65013e-20
Neurl3	2.86009	3.03411e-05
Nfkbie	2.38791	8.50528e-24
Ngb	2.17809	0.00162682
Ngef	2.53252	3.15545e-13
Nipal4	1.67049	0.000316247
Nkd1	1.11096	0.000124011
Nkx3-1	1.15526	0.000459911
Nkx6-2	1.46534	0.000958522
Nlrp10	2.2073	0.002999
Nnat	2.28153	3.57068e-16
Nod1	1.15429	0.00990563
Nos2	1.45744	0.00352776
Noto	6.42903	0.00127686
Nov	2.19263	0.00844014
Nphs2	6.30835	0.00150364
Nppc	1.60025	0.00443652
Npr2	1.66495	2.11264e-10
Nptx2	1.10203	1.17482e-14
Nqo1	1.05964	3.95182e-11
Nrbp1	1.04978	1.11114e-23
Nrgn	2.05963	2.12792e-09
Nrip3	2.50572	2.98159e-29
Nrros	1.24556	0.00157648
Nsmf	1.15615	6.69253e-09
Ntng2	1.39113	0.00219907
Nupl2	1.35734	1.83804e-14
Nxnl2	2.96119	0.0014176
Nxph3	1.84476	8.25283e-05
Oas1e	2.47135	0.00941903
Ocel1	2.87073	4.98259e-34
Ocstamp	1.49477	0.00616941
Olfr1372-ps1	1.48928	4.52248e-10
Opn3	1.09095	0.000676301
Oprk1	1.95521	1.0363e-07
Orai2	1.05715	0.00422283
Oser1	1.07789	5.87241e-06
Osgin1	2.5444	0.000228099
Osr2	2.55715	5.50563e-12
Otof	1.49431	0.000429643
Otog	2.05954	6.55434e-08
Ovgp1	1.26719	1.62246e-06
P2ry1	1.4935	0.00495147
Pacsin1	1.12087	2.93054e-16
Padi6	1.66995	0.000124226
Paf1	1.02572	4.03366e-21
Pafah2	1.10364	6.87812e-14
Palm3	1.22513	6.66031e-26
Pam16	1.24413	0.000158308
Paqr4	1.08825	0.00881536
Paqr6	1.99118	0.00102025
Parp3	1.95361	5.40117e-08
Parp9	1.42426	1.59381e-09
Pcp4l1	2.03587	2.61878e-07
Pcyox1	1.07976	5.37836e-27
Pcyox1l	1.1195	6.26541e-13
Pde4c	1.20061	9.5721e-10
Pdlim3	1.52728	0.000539485
Pdlim7	1.17877	2.99122e-22
Pea15a	1.08481	3.26307e-16
Pear1	2.35758	4.33816e-13
Peli3	1.47777	4.12602e-05
Pet100	1.16397	7.61699e-06
Pgm2l1	1.04411	6.66188e-11
Phf24	5.72241	0.00181829
Phlda1	1.20254	0.000104207
Phlda3	1.28697	3.40016e-25
Phldb1	1.26954	2.53384e-16
Pigz	2.77536	0.00400205
Pik3r5	1.17552	0.00275693
Pip5kl1	1.39284	0.000771825
Pitpnm1	1.83923	1.18797e-15
Piwil1	1.34773	0.0015075
Piwil4	1.22408	6.01078e-06
Pkd2l1	1.67561	5.12775e-19
Pkp1	2.6211	0.000197929
Pla2g2d	1.92464	0.000116317
Platr5	1.26056	0.00424581
Plau	1.78842	1.44867e-08
Plcd4	1.59122	9.34274e-12
Plch2	1.34766	0.00235291
Plekhb1	1.08123	2.02885e-05
Plekhg4	1.63325	2.53817e-07
Plekhg6	1.63	2.55498e-12
Plekho1	1.23606	1.62597e-08
Plekho2	1.20725	1.23343e-12
Plet1	1.32769	3.26054e-21
Plk2	1.3685	1.1554e-43
Plk3	1.17615	5.58689e-18
Plk5	1.13315	0.0002699
Plppr2	1.17687	1.89341e-07
Plvap	1.1942	0.00682318
Plxnd1	1.42937	2.93042e-14
Pm20d1	1.15482	1.53213e-16
Pmfbp1	2.02287	0.000959023
Pnck	1.10758	0.000707251
Pnmal2	1.04019	0.000591191
Podxl2	1.87886	6.74384e-10
Polr2k	1.35793	6.99112e-11
Polr3gl	1.10913	1.43192e-05
Pou2f2	1.16982	4.91e-10
Pou3f3	1.41263	0.00223806
Pou4f3	1.70821	0.00077837
Ppl	1.03789	3.66094e-08
Ppp1r10	1.19397	2.89907e-23
Ppp1r36	1.39782	2.51493e-06
Pramel7	2.13112	1.79944e-07
Prdm9	1.1464	0.000116317
Preb	1.11658	2.70648e-30
Prob1	1.22023	0.000149314
Procr	1.1834	0.000592144
Prokr1	1.31775	0.00195008
Prokr2	1.65806	0.00130171
Prom2	1.73594	0.00251287
Prr19	1.01738	0.000239029
Prr7	1.18953	0.00887597
Prrt3	2.18969	4.68218e-22
Prrx2	1.34682	0.000599832
Prss56	2.55477	0.00595246
Prx	1.08159	1.10299e-13
Psd	1.6821	0.00144924
Psmb9	1.2866	2.47776e-07
Ptges	1.52934	3.29077e-29
Ptgs2	1.35289	0.0015426
Ptpdc1	1.43712	1.23438e-17
Ptpn18	1.5405	1.91204e-13
Ptpn7	1.20502	0.00212882
Ptprn	1.72283	1.45725e-29
Ptprv	1.6511	1.08109e-27
Qrfpr	1.80498	0.00776906
Rab15	1.17711	1.94605e-18
Rab17	1.18138	0.0002297
Rab26os	1.49123	5.9591e-05
Rab29	1.10492	2.12759e-10
Rab37	1.13543	9.34852e-07
Rab3d	1.23059	9.47275e-09
Rad51ap2	3.71871	0.00693714
Rap1gap	1.06142	3.62598e-17
Rapgefl1	1.14474	0.000121331
Rasd2	1.15309	2.50949e-06
Rasl11a	1.2682	0.000311776
Rassf10	2.32159	2.4181e-09
Rbakdn	1.15571	0.00121057
Rbm11	2.26719	0.000134209
Rbm38	1.00701	9.02227e-19
Rbmx	1.29996	4.83423e-10
Rcsd1	1.12562	1.83111e-05
Rec8	1.61492	2.71929e-58
Rem2	1.6731	4.0235e-08
Resp18	2.03921	0.00967134
Ret	2.16548	4.24249e-20
Retreg2	1.11501	1.70707e-19
Rflna	1.98575	4.69326e-05
Rgl3	1.59174	2.67347e-07
Rgma	1.02522	5.15069e-06
Rgs14	1.06609	0.00486912
Rgs2	1.79437	0.00981205
Rgs5	2.07197	0.000883913
Rhbdl3	1.36912	0.000306937
Rhobtb1	1.16278	5.82282e-09
Rhof	1.5134	2.6729e-05
Rhox10	1.82038	3.47412e-12
Rilp	1.5204	0.00320121
Rimkla	1.59885	1.21454e-10
Rims4	1.01369	0.000537877
Rln1	1.31587	0.00163965
Rn7sk	2.03589	6.71109e-05
Robo3	3.90333	8.62746e-07
Rpph1	1.39798	3.11501e-05
Rps23-ps1	1.55854	2.21384e-10
Rtn4r	2.02603	8.27491e-05
Rtn4rl2	2.52079	0.00930015
Rufy4	2.89257	1.65348e-07
S100a13	2.16976	1.93108e-35
S1pr3	1.14855	0.000339721
Sac3d1	1.11175	2.77195e-07
Sat2	1.14392	0.0043577
Sbsn	1.3542	0.000217865
Scand1	1.08695	0.008054
Scarf2	1.67437	2.71856e-05
Scml2	1.29207	1.36215e-19
Scn3b	1.3004	1.47476e-06
Scn4a	1.82055	0.00492927
Scn4b	2.51741	1.12138e-10
Scnn1a	1.92279	2.12946e-32
Sct	1.18412	6.43199e-05
Scube1	1.20379	0.000315175
Sec14l3	2.67302	0.000101585
Sec14l5	2.37388	6.26745e-08
Sema4f	2.23926	1.77955e-20
Sema6b	1.17641	9.2872e-05
Sema7a	1.16376	4.53748e-08
2020-09-04	1.59998	1.12834e-05
Serf1	1.53647	1.3959e-09
Serpina3m	1.20058	0.00283155
Serpinb9	2.77679	6.54981e-26
Sertad1	1.089	7.67776e-11
Sertm1	1.16324	0.00104551
Sesn1	1.00568	1.67515e-13
Sfn	1.12298	5.56695e-19
Sfrp2	1.05329	2.33541e-17
Sgcb	1.32507	6.49441e-13
Sh2b2	1.78772	3.25237e-06
Sh3bp2	1.53652	4.50788e-07
Sh3d21	2.14767	5.37237e-15
Sh3tc1	1.13571	2.22038e-13
Shc2	1.13733	7.44549e-11
Shd	2.08941	4.30163e-09
Shisa4	1.28543	4.20146e-12
Shox2	2.06924	0.00475786
Siglec1	2.88058	0.00290751
Sim2	2.69593	0.00875507
Sipa1	1.04487	2.4198e-10
Slc12a3	1.63394	0.00121875
Slc12a5	1.13626	0.000227993
Slc15a2	1.39824	2.37567e-21
Slc16a14	1.95787	4.02018e-15
Slc16a2	2.34238	9.76653e-16
Slc17a7	1.27098	5.37977e-07
Slc22a7	1.2096	4.53644e-09
Slc25a48	1.34641	0.00522518
Slc26a6	1.19686	3.29209e-09
Slc26a8	1.59613	1.56621e-05
Slc27a3	1.23661	1.11618e-09
Slc27a6	5.7277	0.00844382
Slc2a4	1.36493	1.29297e-06
Slc30a10	1.31533	1.70765e-05
Slc30a3	2.45108	9.14225e-09
Slc38a3	1.26204	3.87219e-05
Slc40a1	1.61843	1.5796e-09
Slc4a11	1.02909	1.51575e-13
Slc4a2	1.04703	4.22804e-09
Slc5a6	1.41147	1.21775e-20
Slc6a21	3.97972	2.47238e-05
Slc6a7	1.23514	1.09335e-09
Slc7a4	1.08159	0.00189893
Slc7a8	1.55551	6.75149e-15
Slfn5	2.4971	1.93679e-17
Smim24	1.24913	0.00592914
Snai2	1.52747	0.00637627
Sncg	1.75664	7.13243e-13
Snhg11	1.42452	4.56583e-35
Snord89	5.28274	4.99782e-05
Snta1	1.71508	3.64365e-35
Snx20	1.7758	4.95004e-06
Snx31	1.40125	0.000595633
Sox8	1.94544	0.000208546
Sp6	1.07965	8.62164e-12
Sp9	2.97657	0.000479654
Spaca6	1.00175	0.000219728
Spag4	1.10746	6.12392e-05
Spata33	1.81716	0.000336135
Spata5l1	1.18799	0.000439071
Spef1	1.51648	0.00342464
Speg	1.11624	6.01117e-09
Spi1	1.54713	0.000248505
Spin2c	1.6927	4.58618e-05
Spink2	1.7572	7.0986e-05
Spocd1	3.01729	0.00022504
Spon2	1.47724	0.00157604
Spr	1.04633	2.29142e-14
Spred3	1.40613	0.00316301
Sptbn4	1.07952	1.31688e-09
Srsf12	1.22834	0.000484391
Srxn1	1.54455	2.95041e-49
Ssc4d	1.1824	0.00162933
Ssh3	1.0519	3.84665e-05
Sstr2	1.51817	0.0056071
Stbd1	2.32601	1.05541e-13
Steap3	1.56135	9.339e-40
Stra8	2.14613	2.00926e-97
Strip2	1.48069	1.14596e-07
Stum	3.665	8.38014e-08
Stx11	1.95963	7.50103e-06
Stx1a	1.0904	1.87449e-05
Susd3	1.62493	3.71075e-05
Svop	1.03977	0.000209173
Sync	1.52003	2.04505e-10
Sytl1	1.87167	2.06961e-13
Tada2b	1.08692	9.64867e-12
Tap1	1.43785	1.85211e-20
Tarsl2	1.10534	4.88651e-08
Tbx2	3.49628	6.69806e-05
Tbx4	1.23584	0.00135038
Tcaf2	1.2949	5.24412e-05
Tchh	1.88037	0.00445557
Tcirg1	1.26838	1.24264e-14
Tcp11	2.05677	1.53311e-25
Tdrd7	1.18488	4.68906e-05
Tef	1.06657	7.6877e-19
Tepp	1.82627	0.00129747
Tesc	1.19231	2.49377e-05
Tesk1	1.10867	4.71554e-07
Tex12	1.06826	0.0070283
Tex15	1.15754	9.47352e-16
Tfap2a	1.49905	1.78747e-05
Tgm1	1.04244	1.94848e-07
Thbs3	1.60294	2.36411e-07
Themis2	1.53448	5.60888e-06
Tigd3	1.47299	1.60868e-05
Tinagl1	1.22797	1.67044e-17
Tle2	1.93491	7.06388e-05
Tle6	1.09873	4.53011e-09
Tlr3	1.51686	0.00755272
Tlx2	3.3531	0.00385709
Tmem129	1.23049	2.60932e-10
Tmem139	2.09538	0.00471012
Tmem150a	1.19809	2.50163e-13
Tmem151b	1.40065	2.94842e-13
Tmem176a	1.19955	1.74771e-06
Tmem191c	1.08921	2.3928e-12
Tmem214	1.24906	5.84412e-33
Tmem220	1.23602	6.17037e-05
Tmem26	5.60418	0.00252792
Tmem43	1.25795	3.60599e-31
Tmem52	1.61662	0.00273639
Tmem54	1.96012	0.00392896
Tmem62	1.53989	0.00136648
Tmem79	1.58089	2.19291e-14
Tmie	1.13757	0.00173553
Tmprss6	3.81838	7.69997e-08
Tmsb15a	2.17169	0.00392637
Tnfaip2	1.66565	1.96144e-06
Tnfaip3	1.30004	1.36057e-05
Tnfrsf23	1.62295	2.0645e-05
Tnfrsf8	1.32843	1.29654e-08
Tnip2	1.25206	9.99812e-13
Tnni2	2.17913	1.0383e-05
Tnni3	1.85226	1.79696e-16
Tomm7	1.60431	0.00298227
Toporsl	2.70372	7.78779e-06
Tpm2	1.05821	1.2039e-12
Tppp3	1.35455	3.77584e-08
Trafd1	1.15457	1.9045e-14
Trim17	1.86929	0.00427033
Trim54	3.39969	3.21168e-33
Trim62	1.03294	0.00265074
Trim7	1.16731	0.000107573
Trim72	2.18544	0.000424036
Trnau1ap	1.18141	9.48143e-14
Trpa1	1.67448	2.83622e-11
Trpm1	1.06361	2.47211e-12
Tspan33	1.23981	9.61361e-06
Tspoap1	1.63561	1.53292e-05
Ttll6	2.05598	2.89269e-35
Tuba3a	1.04923	5.53775e-32
Upf3b	1.00868	1.41514e-14
Ush1c	1.39721	0.00289897
Usp17lb	1.73805	1.2195e-13
Usp17lc	1.92591	1.63178e-05
Usp17ld	1.71667	0.00765823
Usp20	1.04952	5.80302e-09
Uvssa	1.06754	1.5241e-12
Vamp1	1.14616	3.81455e-09
Vash1	1.63787	7.24281e-17
Vasn	1.33023	0.000159829
Vgf	3.33866	2.44961e-27
Vgll2	5.78133	0.00831242
Vipr1	1.74835	3.6633e-05
Vnn1	1.37002	6.03078e-08
Vwa5b2	2.30462	1.71013e-08
Wdr1	1.12579	1.2266e-33
Wfs1	1.02213	1.81147e-15
Wnk4	1.64027	6.85838e-07
Wnt4	1.79534	0.00299604
Wnt9a	1.19519	1.34639e-06
Xlr3c	1.6951	0.000673133
Xlr4c	2.45985	0.00448082
Zbed5	1.05343	1.80203e-05
Zbtb32	1.31693	2.81389e-19
Zc3h12a	1.59325	9.14811e-14
Zfp185	1.6026	3.15676e-21
Zfp202	1.34273	4.08786e-05
Zfp251	1.03767	1.6697e-08
Zfp365	1.47067	9.77815e-30
Zfp389	2.83583	0.00570519
Zfp467	1.32526	0.000126563
Zfp503	1.88602	1.50762e-05
Zfp579	1.038	0.00415975
Zfp637	1.10614	1.12295e-06
Zfp641	2.06306	5.50499e-06
Zfp651	1.02346	0.000751017
Zfp663	2.24716	3.22742e-05
Zfp703	1.63474	1.14538e-11
Zfp750	1.41525	1.45254e-19
Zfp9	1.41039	1.13438e-12
Zfp964	1.0267	0.00779527
Zkscan16	1.03444	0.00143326
Zrsr1	1.35454	1.46134e-24
Zyx	1.29216	9.83077e-17
mt-Nd4l	5.5704	0.00382891
mt-Tl2	7.64666	8.541e-17

## Sheet: CTCF U vs I_Downregulated
gene	log2FoldChange	padj
1110008L16Rik	-1.00128	1.18258e-06
1110051M20Rik	-2.04694	6.02374e-17
1700016P03Rik	-6.09195	0.00587632
1700019D03Rik	-1.19238	2.74318e-14
1700022I11Rik	-8.68951	8.58665e-10
1700025G04Rik	-1.4735	8.04556e-14
1700029P11Rik	-1.12083	0.00137642
1700040L08Rik	-3.6967	0.000321426
1810014B01Rik	-2.18025	6.01503e-18
2010107G23Rik	-1.57421	5.62615e-15
2010204K13Rik	-2.70238	3.93787e-06
2210408I21Rik	-4.31318	2.46853e-08
2310031A07Rik	-5.98784	2.49871e-05
2310043M15Rik	-1.81622	0.00398977
2410006H16Rik	-1.08704	0.00219975
2610509F24Rik	-1.08466	0.00258009
2810428I15Rik	-1.26129	3.84394e-09
3222401L13Rik	-2.15802	0.000895966
3632451O06Rik	-1.15829	2.24417e-10
4930467D21Rik	-6.10555	0.00563647
4930470G03Rik	-5.64014	0.00375628
4930473A02Rik	-6.51788	0.000986389
4930480K23Rik	-1.29216	0.00740056
4930483K19Rik	-5.94684	0.00986997
4930524O07Rik	-6.13156	0.000454617
4930556J24Rik	-7.74739	7.96718e-07
6330410L21Rik	-2.20486	5.79273e-18
6330537M06Rik	-6.65604	0.000511925
9130011E15Rik	-1.0272	3.24021e-08
9330182L06Rik	-2.14231	6.41145e-09
9830144P21Rik	-2.0991	0.000562602
A230103J11Rik	-4.37002	0.00074267
A530030E21Rik	-6.16588	0.00431397
A730081D07Rik	-3.97389	0.00746571
A830018L16Rik	-2.52114	8.04026e-18
AA467197	-3.78611	3.09567e-08
AC110377.1	-1.40663	0.000391355
AC122305.1	-5.44886	5.92387e-11
AC123738.2	-5.36487	7.68655e-11
AC127224.2	-3.72967	2.74776e-07
AC130831.1	-6.51381	0.000982858
AC131187.2	-1.67155	0.000264964
AC135641.1	-1.62209	0.000802438
AC152949.2	-1.13057	0.00462694
AC153557.3	-6.02265	0.00750393
AC154241.1	-3.00051	0.00299057
AC154572.2	-1.29366	1.78448e-05
AC155293.1	-3.51077	2.92406e-13
AC158620.2	-2.18014	0.00205292
AC160411.2	-5.58465	0.00027861
AC164426.2	-4.72171	3.66089e-06
AC167222.1	-1.19015	0.00425483
AI593442	-1.61315	9.53706e-05
AW554918	-1.00183	1.71156e-06
AY074887	-5.18504	0.00189349
Aass	-1.62458	2.87289e-07
Abca1	-1.57774	2.84491e-17
Abcc2	-1.38787	6.36807e-05
Abcc4	-2.79327	8.55981e-73
Abtb2	-2.27332	4.67501e-06
Acat3	-3.7787	3.22721e-12
Accsl	-2.15773	4.56885e-11
Ackr3	-1.175	7.49686e-05
Acoxl	-3.09799	0.000532385
Acsl1	-1.15885	3.11789e-19
Acss1	-1.06019	3.84948e-08
Acvr1	-1.84937	2.81489e-22
Adam19	-1.87069	5.28946e-55
Adam22	-1.89327	3.05475e-15
Adamts8	-1.36261	2.51843e-05
Adamts9	-1.40505	3.70145e-15
Adamtsl1	-3.53015	4.17397e-07
Adap1	-1.70954	1.59769e-18
Adck1	-1.13815	9.63846e-08
Adcy1	-1.54568	1.48798e-15
Adgra3	-1.91515	4.3173e-32
Adgrd1	-1.75108	2.44896e-11
Adgrg6	-1.78872	0.000344272
Adgrl2	-2.53904	7.43641e-21
Adgrl3	-2.36468	0.00124387
Adk	-1.05616	2.08221e-08
Adm2	-1.75892	4.74949e-05
Adprhl2	-1.14428	1.32589e-10
Aff3	-1.02281	0.00432577
Agap1	-2.10901	9.65382e-38
Agfg1	-1.22746	3.68281e-41
Aig1	-2.73914	1.72921e-16
Aim2	-1.87028	1.49824e-19
Ak3l2-ps	-1.82191	2.79589e-08
Akap13	-1.35037	2.24508e-16
Akt3	-1.6034	3.5638e-23
Aldh18a1	-1.04936	4.652e-25
Aldh3a1	-1.79858	8.45623e-10
Aldh5a1	-1.59475	4.89562e-19
Aldoc	-1.07189	1.89746e-17
Alg13	-1.10362	1.27254e-35
Alg5	-1.21388	3.48444e-09
Alpk1	-1.83115	0.00155362
Alpl	-1.76147	5.52093e-83
Ambra1	-1.37213	1.43514e-27
Amfr	-1.01843	4.3288e-05
Ammecr1	-1.20898	7.03889e-16
Amph	-1.40829	1.21383e-11
Ank	-2.4439	9.737e-36
Ank2	-2.37714	4.83173e-29
Ankrd6	-2.07073	1.2348e-12
Ano3	-3.0401	9.52884e-08
Ano4	-6.08645	0.00644948
Antxr1	-1.79694	1.23354e-06
Ap3b1	-1.21838	3.69966e-34
Apba2	-3.20275	2.26063e-06
Apbb2	-2.15883	1.10489e-44
Api5	-1.41151	3.25432e-46
Apool	-1.04886	7.99897e-09
App	-2.51011	1.09759e-62
Aqr	-1.02546	1.00561e-25
Ar	-2.086	0.0093514
Arhgap10	-1.29162	5.82676e-12
Arhgap26	-2.3827	7.80124e-20
Arhgap28	-1.09023	1.58366e-07
Arhgap32	-1.6896	9.00453e-34
Arhgap42	-2.1632	7.48458e-32
Arhgap6	-4.8941	1.51927e-09
Arhgef18	-1.16821	1.83457e-20
Arhgef38	-2.9913	0.00223493
Arhgef9	-1.88872	2.38188e-05
Arid1b	-2.71804	1.69814e-65
Arl14ep	-1.06098	6.82879e-24
Arl15	-3.99011	4.25e-184
Arnt2	-2.81526	1.74488e-09
Arsg	-1.76133	1.07967e-10
Asap1	-1.66889	2.08728e-34
Asap2	-1.47142	1.84321e-19
Asb3	-1.01647	6.91852e-05
Ascc1	-1.00571	3.49647e-13
Ascc3	-1.67318	2.55727e-40
Asic2	-6.41206	0.000120291
Asns	-1.36419	1.07838e-63
Atf6	-1.40135	4.12307e-29
Atg10	-2.72056	6.93658e-12
Atg7	-1.66123	5.04e-09
Atp10a	-3.47912	2.66717e-11
Atp11c	-1.84669	6.89333e-27
Atp1a2	-1.79925	8.59354e-16
Atp2b1	-1.26948	3.9712e-35
Atp2b2	-1.59059	5.61503e-17
Atp6v0a4	-1.11092	4.47326e-08
Atp8a1	-2.74637	8.87159e-41
Atp9b	-1.75482	2.47786e-21
Atrnl1	-1.60595	7.35622e-09
Atxn1	-1.0122	0.00677586
Atxn7l1	-1.09748	3.65374e-06
Auts2	-1.47815	3.08578e-20
Aven	-1.36489	1.7521e-09
B3galt1	-3.68407	0.00378626
B3gat2	-5.79794	1.29873e-10
B3glct	-3.52476	2.23503e-58
B430305J03Rik	-5.44727	0.00672473
BC048403	-1.13579	3.84262e-15
BC052040	-2.49896	1.4321e-69
BC065403	-6.56738	0.000777347
Babam2	-1.03034	1.85191e-08
Bach2	-3.45702	1.21139e-07
Bak1	-2.76993	2.26209e-72
Bbs9	-2.01565	4.62662e-16
Bbx	-1.73079	4.26862e-22
Bcar3	-1.5119	1.3772e-21
Bcas3	-2.22769	1.21537e-49
Bckdhb	-1.76177	1.07357e-18
Bdnf	-2.38999	7.5607e-07
Bicral	-1.27185	4.35948e-22
Birc6	-1.18104	1.74287e-20
Bnc2	-4.04447	1.15358e-13
Bnip3	-1.86641	2.18491e-56
Boll	-1.76545	0.000154025
Brpf3	-1.00365	4.37538e-22
Brwd3	-1.03793	1.04136e-14
Btbd11	-1.44589	1.76308e-23
Btbd9	-1.17153	1.08033e-09
C1qbp	-1.10079	1.10761e-21
C1ql4	-2.54264	0.00919032
C330018A13Rik	-2.20931	0.00388344
C530008M17Rik	-1.31011	4.6079e-06
C77370	-1.36857	3.08691e-06
CT010467.1	-5.33027	0.000369837
CT010575.2	-1.17188	0.000259456
Cables1	-1.45062	0.00141251
Cachd1	-1.69657	2.49335e-09
Cacna2d1	-2.17688	4.17204e-20
Cadm1	-1.47615	5.49501e-19
Cadps	-2.98939	0.00119304
Cadps2	-3.36423	1.88233e-08
Calb2	-1.28263	1.73419e-08
Calca	-1.43728	7.18456e-10
Camk1d	-3.41763	2.19263e-79
Camk2d	-2.50306	1.50001e-08
Capn2	-1.00839	3.95276e-07
Car13	-1.91661	2.69068e-15
Car2	-1.19257	1.08862e-21
Carmil1	-1.00847	4.93804e-10
Cask	-2.15406	9.25156e-18
Casp7	-1.13866	3.8334e-07
Cblb	-2.39774	1.54755e-44
Cc2d2a	-5.19474	1.39041e-40
Ccbe1	-4.36959	1.44162e-08
Ccdc171	-1.93502	8.11315e-05
Ccdc85a	-2.68709	8.1764e-08
Ccdc88c	-1.17527	7.49484e-22
Ccser1	-1.93532	0.00362213
Cd200	-1.63405	0.00407802
Cdh10	-3.98008	2.89092e-07
Cdh13	-3.47046	0.0015547
Cdh2	-2.23186	0.000605273
Cdh23	-1.53449	0.000768185
Cdk14	-3.27635	0.00041004
Cdk5rap2	-1.94828	4.68817e-48
Cdk6	-1.74371	4.22048e-05
Cdkal1	-2.95225	1.92152e-50
Cdkl5	-2.27141	7.96937e-14
Cdkn2aipnl	-1.17869	6.08314e-26
Cdyl2	-1.37585	4.14287e-21
Ceacam1	-2.19126	7.16403e-19
Celf2	-2.7896	1.70927e-25
Cemip	-2.82579	1.1323e-30
Cep112	-1.85909	1.02115e-07
Cep128	-3.06293	2.49892e-45
Cep135	-1.84985	1.69924e-20
Cep290	-1.42528	1.97798e-14
Cep41	-1.1262	4.67981e-06
Cers6	-1.95905	7.01364e-36
Chac1	-2.79149	9.82987e-66
Chd7	-1.1809	1.86492e-20
Chm	-1.87388	1.48118e-36
Chn2	-1.78565	7.14998e-10
Chrna7	-2.63296	1.89054e-06
Chst11	-1.29928	7.26668e-16
Ckb	-1.08248	3.23365e-35
Clasp1	-1.47356	1.31148e-32
Clasp2	-1.13162	3.69269e-28
Clic5	-1.11615	2.42489e-05
Clybl	-1.89954	7.79723e-39
Cmss1	-2.2428	2.3879e-13
Cnksr2	-2.07434	8.50643e-07
Cnot6l	-1.22682	9.58621e-20
Cntln	-2.07397	4.52622e-14
Cntn3	-2.6661	0.00919032
Cobl	-1.90396	2.65e-62
Cog5	-1.28868	4.43462e-23
Col11a1	-2.73681	6.12189e-16
Col25a1	-3.58251	0.000866271
Col27a1	-3.5254	3.26307e-16
Col5a2	-2.15328	0.000866271
Colec12	-1.28145	0.000123123
Commd1	-1.14855	5.1954e-10
Commd10	-1.32942	6.91208e-31
Comtd1	-2.52354	4.85395e-20
Cpe	-2.81722	5.19029e-22
Cpeb3	-1.46213	1.28261e-05
Cplx1	-1.72251	2.00776e-06
Cplx2	-1.46953	0.0095877
Cpne8	-1.43052	1.63857e-07
Cpq	-6.83818	0.000200679
Cpsf4l	-2.05322	2.18691e-06
Cradd	-1.85157	1.84119e-07
Creb5	-2.01198	0.000260211
Crebrf	-1.21787	0.000791985
Crim1	-2.10709	1.65776e-12
Crisp1	-6.51381	0.000982858
Crmp1	-1.72825	4.45158e-24
Crtac1	-1.33936	5.55106e-08
Cryzl1	-1.12026	2.62426e-13
Csnk1g3	-1.08645	3.44486e-15
Csnk2a2	-1.3267	6.25001e-37
Csrnp3	-2.19106	3.83457e-10
Ctbp2	-1.53582	1.18747e-46
Ctdspl2	-1.01307	1.80881e-16
Cth	-1.35216	1.79231e-24
Ctif	-1.06515	1.00107e-05
Ctnna2	-3.93809	0.000194191
Ctnnd2	-4.78179	4.35122e-09
Cux1	-1.01352	3.45598e-13
Cwc27	-2.46848	1.03481e-59
Cyp39a1	-1.39462	0.000115526
Cyp7b1	-2.34942	1.2849e-06
Cyyr1	-2.66621	0.00120397
D030068K23Rik	-1.08422	0.00887189
D2Bwg1423e	-1.52857	0.00145966
D430001F17Rik	-7.59441	2.40256e-06
D5Ertd605e	-1.69103	0.00891913
D830044D21Rik	-2.54145	0.0031072
Dab1	-2.94275	4.74006e-07
Dach1	-5.95588	0.00932528
Dach2	-3.5235	0.000360302
Dcdc2a	-3.7809	0.00872441
Dclk2	-1.22087	1.33977e-14
Dcstamp	-3.50403	0.00382224
Ddah1	-1.43708	1.58891e-13
Ddx3y	-13.8391	1.30589e-29
Dennd1a	-2.76462	5.30066e-45
Dennd1b	-2.56853	3.18409e-55
Dennd4b	-2.33086	4.50875e-22
Dennd6b	-2.67437	1.55109e-18
Depdc1b	-1.41705	2.78009e-12
Deptor	-2.32192	6.05647e-12
Det1	-2.86553	4.88759e-21
Dgkh	-1.91748	7.0097e-23
Dgki	-3.2853	0.000149107
Diaph2	-3.58627	3.5891e-104
Diaph3	-3.51743	2.12e-141
Dip2c	-2.97972	1.76001e-58
Dlc1	-1.8413	1.56181e-67
Dmd	-1.96722	2.43992e-30
Dmgdh	-1.04592	0.00350887
Dnajb14	-1.34042	1.03852e-11
Dnajc21	-1.00242	8.44812e-23
Dnajc6	-2.81064	3.36235e-52
Dner	-4.3194	0.00519829
Dock1	-2.57311	1.26482e-91
Dock10	-1.87164	0.00751109
Dock11	-1.1839	1.0462e-13
Dock2	-2.16749	0.000736477
Dock3	-2.48642	2.84246e-09
Dock4	-2.63792	3.3179e-17
Dock5	-1.19912	2.02301e-12
Dock7	-1.62645	1.32883e-23
Dock9	-1.76215	3.9712e-35
Dph5	-1.06046	2.27932e-09
Dph6	-2.22289	7.49673e-43
Dph7	-1.41849	9.39245e-09
Dpp4	-1.07981	2.34967e-05
Dpp6	-3.25088	1.84153e-08
Dpy19l1	-1.23126	6.13392e-28
Dpysl3	-1.24642	1.1346e-15
Dst	-1.06249	5.20926e-15
Dusp12	-2.08639	1.28631e-18
Dym	-1.38334	1.19889e-21
Dync2h1	-1.89828	1.44903e-11
E130309D02Rik	-1.01733	7.01229e-08
E230016M11Rik	-5.14336	0.00209938
Eef2k	-1.43116	1.92801e-19
Efcab11	-2.41748	2.10622e-08
Efcab14	-1.07	6.94817e-16
Efhc2	-2.28128	7.06943e-50
Efna5	-2.81309	0.00124859
Egflam	-1.97101	1.85466e-05
Egfr	-2.2214	1.03119e-11
Egln3	-1.13029	2.44101e-13
Ehbp1	-1.35986	5.37091e-27
Eif2s3y	-13.0714	2.37061e-26
Eif4a-ps4	-1.17112	1.31349e-09
Elavl2	-2.64058	6.39799e-52
Elavl4	-7.55252	1.64591e-07
Elk3	-1.00037	7.00294e-05
Elmo1	-4.59665	4.18084e-40
Elovl6	-1.24189	5.70147e-41
Elovl7	-1.57524	2.00724e-15
Elp4	-2.7779	2.54731e-34
Eml6	-1.65896	0.008054
Enah	-1.11277	1.18775e-42
Enox1	-2.26506	0.000143994
Enox2	-3.03016	1.6068e-35
Enpp3	-1.51135	0.000170232
Epb41l3	-1.17613	2.72652e-11
Epb41l4a	-1.08616	5.07383e-13
Epdr1	-1.823	1.13128e-07
Epha4	-2.04409	1.33626e-97
Epha7	-1.59949	0.00141251
Ephb1	-3.44031	0.000996189
Ephx2	-2.02816	6.09787e-51
Epm2a	-1.39697	0.000149076
Eps8	-1.29704	1.58798e-20
Eras	-2.15787	1.31474e-18
Erc2	-1.80995	1.6356e-09
Erfe	-1.91369	5.61286e-05
Erich3	-3.89502	5.83057e-05
Esrrb	-1.51752	6.74335e-63
Esrrg	-6.02838	0.00721575
Etv5	-1.09208	1.41019e-25
Etv6	-2.0556	5.08248e-21
Exoc4	-1.88867	2.1581e-67
Exoc6b	-2.1766	2.1581e-67
Ext1	-2.35603	5.87749e-29
Ext2	-2.13394	1.25893e-39
F2rl1	-1.15739	3.08196e-26
Faf1	-1.97123	7.00114e-78
Fam102b	-1.01929	0.00354771
Fam110b	-1.0352	0.000239796
Fam129a	-1.2485	1.50275e-18
Fam13c	-1.0941	2.52342e-07
Fam166a	-6.01773	3.47456e-07
Fam171a1	-3.30526	1.28798e-27
Fam171b	-1.26339	0.00129662
Fam172a	-3.63134	6.61954e-48
Fam183b	-2.5896	2.34565e-07
Fam189a1	-3.8871	1.41371e-05
Fam19a5	-2.47603	4.25969e-07
Fam3c	-1.49029	1.93886e-26
Fam49a	-1.12739	0.000209577
Fam84b	-1.00681	2.10995e-06
Fancc	-1.02103	1.149e-06
Fancl	-1.1913	9.0196e-14
Far2	-2.67347	0.00171906
Farp1	-1.96205	9.23079e-27
Fars2	-2.28096	3.93826e-20
Fat2	-1.19283	4.93164e-05
Fbn1	-1.89599	2.67355e-08
Fbn2	-1.05961	0.00661238
Fbxl17	-4.09445	2.92646e-19
Fer	-2.41692	7.23856e-32
Fgd4	-1.50935	2.191e-06
Fgf15	-1.22402	2.07329e-05
Fgf17	-2.28062	7.21129e-17
Fgf4	-1.42095	3.2384e-60
Fgfr2	-2.27265	6.31811e-31
Fggy	-2.51642	7.38482e-18
Fhod3	-2.06079	2.42007e-20
Fign	-2.09646	0.00615073
Fkbp6	-1.86464	4.69578e-12
Flrt1	-1.43527	0.00794695
Flrt2	-1.27389	0.00823195
Flt1	-1.80034	6.90612e-07
Fmc1	-1.22436	3.9594e-08
Fmn1	-2.48854	9.54275e-19
Fmn2	-2.89839	6.73939e-12
Fmnl2	-2.23318	4.51241e-41
Fndc3b	-2.09788	8.07295e-59
Fntb	-1.55889	2.06039e-26
Focad	-2.55831	2.03346e-39
Foxn2	-1.44134	7.12416e-30
Foxn3	-2.01818	6.90112e-38
Foxo1	-1.20975	8.91742e-25
Foxp1	-1.40435	3.0735e-14
Fras1	-3.12581	1.5245e-14
Frem2	-1.17734	1.27801e-07
Frmd4a	-1.35384	1.1087e-16
Frmd5	-2.043	1.11604e-12
Frrs1	-1.14951	7.80124e-20
Fry	-1.20512	1.7451e-14
Fryl	-1.70234	1.36763e-30
Fto	-1.62996	2.78605e-46
Fut9	-4.03516	2.1454e-103
Fxyd2	-1.22712	7.51866e-05
Fxyd6	-1.66944	1.20317e-68
Fyn	-1.15732	6.80334e-12
Fzd5	-1.13388	2.40134e-17
Gab2	-1.17199	0.00512846
Gabrb3	-2.21342	3.07547e-08
Gad1	-5.2363	1.63106e-07
Gad2	-1.56731	0.000147178
Galk2	-1.35299	5.94089e-13
Galnt7	-1.95423	5.7749e-31
Gas2	-2.23013	3.23784e-12
Gbe1	-3.35178	1.9603e-14
Gfm1	-1.66189	2.19016e-47
Gfod1	-2.67331	1.81436e-17
Gfra1	-2.5501	1.76613e-05
Gli1	-1.15438	1.20873e-09
Gli2	-3.24713	6.88e-188
Gli3	-1.99386	1.93967e-12
Glipr2	-1.19287	1.00361e-36
Glis3	-2.51519	1.34435e-09
Glod5	-1.41864	0.00630914
Gm10031	-1.0725	1.22793e-06
Gm10052	-2.36745	4.29956e-15
Gm10123	-1.70175	1.31316e-06
Gm10143	-3.01687	0.00350338
Gm10146	-2.94765	0.000531061
Gm10252	-5.6662	4.6592e-05
Gm10416	-1.98598	4.7876e-07
Gm10698	-2.07477	0.00534739
Gm10705	-1.6043	9.59898e-09
Gm10767	-5.05596	0.000272007
Gm11469	-1.10103	0.00607203
Gm11574	-6.82175	0.000285879
Gm11583	-5.24546	1.82997e-21
Gm11635	-1.23391	1.51185e-05
Gm11808	-1.72856	2.22261e-11
Gm11944	-1.41798	0.00854388
Gm12264	-6.01978	0.00777351
Gm12359	-5.64587	0.00337872
Gm12715	-3.06929	4.3173e-32
Gm12743	-5.23286	4.90123e-05
Gm12744	-6.31404	0.000278309
Gm12751	-1.4045	7.53262e-11
Gm12841	-4.5966	0.00400712
Gm12868	-4.78986	0.000212641
Gm12977	-5.95287	0.00940095
Gm12999	-3.29433	0.000275222
Gm13012	-1.90803	0.00108732
Gm13212	-1.15439	4.30198e-07
Gm13261	-2.56163	6.58014e-15
Gm13841	-4.40915	8.76876e-07
Gm14091	-6.17106	0.00432979
Gm14150	-3.3805	1.55686e-09
Gm14267	-1.56212	0.000448642
Gm14471	-7.20527	2.83069e-05
Gm14820	-2.15817	1.07222e-09
Gm15283	-2.33655	0.000247373
Gm15441	-2.53468	7.29529e-05
Gm15500	-1.03655	1.25965e-06
Gm15522	-3.77887	0.00176007
Gm15751	-4.90827	0.00589072
Gm15829	-5.94986	0.00957371
Gm15884	-5.76429	1.69995e-06
Gm15964	-4.84607	7.49982e-08
Gm16033	-6.74825	0.000318254
Gm16059	-6.79224	0.000252953
Gm16069	-6.95137	0.000109483
Gm16172	-7.16589	3.18034e-05
Gm16234	-5.94986	0.00957371
Gm16279	-6.23621	0.00339467
Gm16536	-1.11441	0.00133347
Gm16755	-5.90668	0.00125012
Gm16933	-3.56009	0.00951161
Gm17029	-3.7814	0.000773611
Gm17036	-4.90883	0.00525992
Gm17080	-6.60264	4.35051e-05
Gm17108	-3.61648	0.00112159
Gm17122	-6.97932	0.00011936
Gm17130	-6.40908	0.00158465
Gm17134	-6.96394	7.42553e-06
Gm17275	-5.76611	0.000182182
Gm17300	-8.29698	1.80436e-09
Gm17344	-7.97435	1.59951e-07
Gm17484	-3.51004	0.00497458
Gm17638	-6.01156	8.90911e-30
Gm17768	-1.05513	0.000736253
Gm19553	-9.50261	1.2585e-12
Gm20417	-7.63298	1.75055e-06
Gm20470	-6.75516	0.000315553
Gm20536	-6.28425	0.00279401
Gm20721	-3.90152	0.00316751
Gm21399	-1.54426	0.00591522
Gm21742	-1.22673	5.82009e-06
Gm22907	-3.92297	0.00037181
Gm22953	-2.83313	0.00198666
Gm2423	-1.95339	0.000198161
Gm26530	-7.09196	5.27505e-05
Gm26538	-5.95588	0.00932528
Gm26563	-4.51588	1.18e-07
Gm26582	-5.17737	0.00925054
Gm26625	-7.0014	6.16735e-06
Gm26631	-3.73342	5.11897e-08
Gm26635	-8.52436	2.72412e-09
Gm26636	-6.40249	0.00164446
Gm26642	-2.79154	0.00173611
Gm26668	-6.78718	0.000274028
Gm26669	-4.00328	0.000149303
Gm26707	-2.98283	0.00512914
Gm26718	-4.66372	4.44164e-05
Gm26728	-5.84623	0.000133608
Gm26733	-6.39807	0.00177001
Gm26735	-3.16815	1.52551e-06
Gm26751	-4.90461	8.34996e-05
Gm26760	-2.5042	0.00683465
Gm26762	-6.80778	1.25993e-14
Gm26765	-6.79559	0.000250032
Gm26778	-6.09195	0.00587632
Gm26786	-6.15545	0.00483867
Gm26787	-7.34917	1.05702e-05
Gm26790	-6.65419	0.000528676
Gm26811	-6.91976	0.000132311
Gm26819	-7.4163	1.53796e-05
Gm26825	-5.60066	6.42911e-08
Gm26873	-5.44509	0.00678516
Gm26882	-8.36326	9.18047e-09
Gm26899	-5.94834	9.48937e-16
Gm27553	-6.02265	0.00750393
Gm28033	-6.44748	0.00160704
Gm28229	-2.52086	0.00136742
Gm28364	-3.83881	0.00688375
Gm28989	-5.95588	0.00932528
Gm29216	-6.12033	0.00173804
Gm29542	-6.8732	0.000166093
Gm35040	-1.97722	0.00648602
Gm364	-1.12633	4.40992e-08
Gm37401	-9.53619	1.5264e-12
Gm37422	-6.87002	0.000176387
Gm37676	-8.59006	1.62792e-09
Gm37756	-6.10012	0.00555439
Gm38248	-1.57274	9.62849e-05
Gm38414	-2.5995	0.000217859
Gm39214	-6.91822	0.000131009
Gm42413	-6.65604	0.000511925
Gm42457	-3.11217	0.00142052
Gm42793	-1.35529	0.00362521
Gm43118	-8.57785	3.20755e-09
Gm43314	-2.06954	0.00728969
Gm43361	-4.58758	0.000153514
Gm4349	-1.08427	0.00198226
Gm43599	-7.02981	7.051e-05
Gm43668	-1.10983	0.000925077
Gm43766	-6.90582	0.000160099
Gm43863	-4.99739	4.35649e-05
Gm44170	-8.07004	1.27046e-07
Gm44250	-1.16118	0.00376141
Gm44317	-7.8187	5.06875e-07
Gm44560	-7.53984	3.13389e-06
Gm44709	-7.37832	8.81227e-06
Gm44729	-7.38056	8.79479e-06
Gm44759	-5.96487	0.00968204
Gm44987	-6.78549	0.000285914
Gm45141	-6.28425	0.00279401
Gm45412	-3.90028	0.00474853
Gm45507	-8.41167	8.92849e-09
Gm45552	-5.30365	1.52245e-21
Gm45669	-6.09741	0.00560441
Gm45760	-5.28933	5.74075e-05
Gm45774	-7.74096	1.64079e-15
Gm5091	-1.15134	1.85552e-06
Gm5417	-1.64142	0.00176656
Gm5596	-2.52175	2.77188e-05
Gm5611	-1.24428	0.00117936
Gm6166	-1.04975	2.82478e-08
Gm6206	-1.22259	0.000316721
Gm6395	-1.81906	0.00760664
Gm6560	-2.47319	7.73383e-22
Gm6565	-2.28291	9.76629e-06
Gm6807	-2.62678	1.71726e-12
Gm7173	-2.60914	0.000353134
Gm7694	-2.69525	0.00286059
Gm7895	-3.76566	0.000118926
Gm8325	-1.64468	1.1808e-08
Gm867	-1.31861	0.00118832
Gm9027	-2.24255	6.71109e-05
Gm9754	-6.16847	0.00429894
Gmds	-2.50927	2.80601e-09
Gna14	-2.40335	0.00015611
Gnao1	-1.67005	5.87521e-07
Gnaq	-1.21855	1.52517e-22
Gng2	-1.02066	1.52757e-15
Got2	-1.32594	3.39698e-36
Gpa33	-1.17545	4.90115e-18
Gpc3	-1.57249	1.09072e-17
Gpc6	-4.05211	0.00126491
Gpd2	-1.92388	3.59677e-49
Gphn	-2.23489	3.73098e-20
Gpt2	-1.73984	2.28484e-34
Grb10	-5.08984	7.22528e-36
Gria4	-3.40695	0.00022554
Grid1	-3.63911	9.71897e-08
Grik3	-1.59235	2.00298e-33
Grik4	-4.07083	1.96975e-24
Grin1	-2.6149	5.18649e-63
Grin1os	-6.09195	0.00587632
Grip1	-2.33531	9.49203e-22
Gsk3b	-1.28647	5.37814e-24
Gstcd	-1.07277	1.5068e-11
Gtdc1	-2.91781	2.47303e-36
Gucy1a2	-3.08792	0.000334457
Gulp1	-4.99942	1.81685e-10
H19	-3.17923	1.2497e-07
Has2	-2.4982	0.000219997
Has3	-1.40874	0.00715756
Hdac4	-1.59554	1.52994e-17
Hdac9	-1.61873	1.82491e-05
Hddc3	-2.44109	1.70528e-10
Hdx	-1.49688	5.91362e-08
Hecw2	-2.04685	2.28688e-05
Herc2	-1.15755	3.41884e-15
Hhat	-2.80885	3.55522e-05
Hhip	-4.24586	0.000409211
Hist1h2bc	-1.79806	8.56094e-06
Hk2	-1.34412	1.06067e-40
Hmcn1	-1.76101	0.00552733
Hmga2	-1.11679	1.05618e-12
Hrk	-1.02958	9.52259e-06
Hs2st1	-1.44356	6.97753e-27
Hs3st3b1	-1.59527	7.24285e-06
Hsd17b12	-1.394	1.53323e-28
Hsd17b14	-1.01616	9.67787e-09
Hunk	-1.79111	2.51118e-51
Ica1	-1.28262	5.69868e-09
Ick	-1.63867	6.56571e-16
Ifitm1	-1.55794	1.8576e-28
Ifitm3	-1.07539	7.18456e-10
Igf1	-1.73102	1.54565e-06
Igf1r	-1.89276	8.06859e-27
Igf2	-1.00733	1.91233e-18
Igfbp4	-2.60173	4.59095e-35
Igfbp7	-2.33654	2.48198e-05
Ikzf2	-2.64402	2.17195e-06
Immp2l	-3.81429	1.98992e-13
Inhbb	-1.31589	3.74712e-06
Inpp5e	-1.17861	1.38219e-06
Insr	-1.57205	3.22799e-14
Invs	-1.24749	8.26527e-06
Ipo11	-1.56885	1.85742e-41
Iqgap2	-2.90016	1.83932e-77
Irak3	-1.11627	4.11956e-05
Ispd	-2.92514	3.04287e-05
Itga8	-2.32496	0.000354211
Itga9	-2.55847	1.14373e-06
Itgav	-1.25672	4.2846e-16
Itpr1	-2.6118	1.77144e-61
Itpr2	-2.08299	8.0174e-06
Jam2	-1.36611	9.99907e-59
Jazf1	-3.16707	0.00892398
Jdp2	-1.43567	1.6515e-14
Kank4	-1.17791	3.87746e-10
Kantr	-1.71407	1.27277e-08
Kat2b	-1.5771	1.54318e-30
Kbtbd11	-1.61124	5.57614e-18
Kcnh1	-3.68655	1.51723e-13
Kcnh7	-4.39646	0.00716066
Kcnj3	-3.76683	5.64795e-15
Kcnma1	-5.13148	7.23783e-06
Kcnt2	-5.69019	9.77478e-22
Kctd1	-1.05808	0.000115571
Kdm4b	-1.10651	2.4198e-10
Kdm4c	-2.32915	4.42792e-69
Kdm5d	-6.98229	0.000105358
Kdm6a	-1.03175	2.9378e-16
Khdrbs3	-1.12715	4.61875e-09
Kif16b	-3.59553	9.56822e-77
Kif5c	-1.9556	1.31503e-21
Kifap3	-1.48781	5.90291e-30
Kit	-1.30289	1.09205e-37
Kitl	-2.29845	8.57525e-15
Kiz	-1.32822	3.84452e-06
Klf12	-4.9954	2.82339e-14
Klf13	-1.11432	8.48283e-20
Klf3	-1.02434	8.81707e-26
Klf5	-1.54035	1.87228e-43
Klhdc1	-1.61826	8.63571e-05
Klhl13	-2.39426	3.94e-144
Klhl2	-1.13058	1.14735e-11
Klhl29	-1.91039	0.00169723
Krtcap2	-2.13355	6.58128e-38
Ksr2	-1.21695	0.00853007
L1td1	-1.52529	5.69694e-48
Lancl3	-3.73897	0.00833145
Lap3	-1.13106	2.16598e-34
Large1	-3.22481	1.51636e-45
Lars	-1.1516	4.28012e-23
Lclat1	-1.14865	9.12352e-11
Lcorl	-1.51302	2.66321e-22
Ldlrad3	-2.47583	2.84565e-57
Ldlrad4	-2.06489	3.69415e-06
Lefty1	-2.4267	6.26898e-23
Lefty2	-2.28101	1.07304e-33
Lgr4	-1.59607	4.02543e-17
Lhfp	-1.94437	0.000953331
Limch1	-1.69398	0.00045236
Lmbrd1	-1.44725	2.66475e-16
Lmo7	-2.34854	2.39235e-41
Lmx1b	-1.30533	1.89259e-11
Lnpep	-1.1804	1.25372e-10
Loxl2	-1.36876	1.13759e-23
Lpp	-2.10716	3.00291e-24
Lrba	-2.25046	1.83491e-50
Lrch1	-1.30345	3.54205e-12
Lrch2	-1.09488	1.50563e-10
Lrig3	-1.03853	8.4259e-08
Lrp8os2	-1.42519	5.42913e-12
Lrrc1	-1.29761	1.88008e-09
Lrrc28	-1.22006	1.24361e-08
Lrrc34	-1.2583	8.41971e-21
Lrrc61	-1.39707	1.02115e-07
Lrrc8d	-1.28463	1.08948e-31
Lrrc8dos	-6.08645	0.00644948
Ltbp1	-3.94781	1.0535e-54
Lurap1l	-1.42751	0.00794695
Ly6a	-1.03218	5.79739e-06
Ly6g6e	-1.35283	2.80404e-13
Ly6k	-1.98495	0.00618688
Ly75	-1.48636	3.29517e-31
Lyrm4	-1.03332	0.00153055
Lyst	-1.77639	4.09355e-09
Magi1	-1.1784	1.08631e-13
Magi3	-1.03811	3.11719e-10
Maml2	-1.51376	0.00487725
Maml3	-1.94325	0.00182821
Man2a1	-1.64713	1.34562e-21
Man2b2	-1.68191	2.16419e-23
Map2	-2.84235	3.33097e-42
Map2k6	-1.29159	9.63882e-13
Map3k15	-3.07967	1.37073e-22
Map3k5	-1.258	1.12396e-05
Map4k3	-1.24062	9.59771e-18
Map4k5	-1.11482	3.80107e-15
Map7	-1.1691	3.60698e-30
Mapk4	-1.16072	0.00403585
Mapkap1	-1.03994	7.43915e-11
Mark1	-1.0656	2.98347e-07
Mast4	-1.60712	2.17065e-09
Matn2	-1.27056	0.00580383
Mbd5	-2.49994	7.59826e-27
Mbnl1	-1.16397	4.54975e-07
Mboat2	-1.35417	1.77937e-14
Mbtps2	-1.38948	2.03035e-32
Mcc	-2.85585	4.04551e-17
Mcf2	-1.7873	6.411e-40
Mcf2l	-1.09431	3.67326e-08
Mcph1	-1.29511	3.20373e-22
Mctp1	-5.94684	0.00986997
Mctp2	-1.80331	9.53382e-10
Mcu	-1.11624	8.79388e-13
Mdfic	-1.08428	1.95118e-13
Mdp1	-1.33139	5.26626e-13
Med12l	-1.95053	1.10424e-10
Med13l	-1.14483	8.25683e-05
Med27	-1.13272	2.58431e-06
Mei4	-2.16727	3.75653e-18
Mest	-1.47138	0.000581197
Mettl15	-3.13815	2.02513e-11
Mettl23	-1.13833	1.57882e-05
Mfhas1	-1.30868	0.00412663
Mgat5	-1.96752	1.63235e-26
Mgat5b	-1.29585	1.03119e-08
Mgmt	-1.74849	6.29523e-15
Mid1	-1.65831	2.07944e-25
Miip	-1.42983	5.17223e-06
Mipep	-2.36689	4.50871e-48
Mipol1	-2.17654	1.90681e-23
Mir291a	-2.45575	0.000817527
Mir291b	-2.12868	5.41929e-09
Mir294	-2.93501	6.77608e-07
Mirg	-1.50635	6.41951e-05
Mitf	-1.37324	4.84943e-26
Mllt3	-1.83178	7.46992e-23
Mmachc	-1.0934	5.36353e-10
Mmp11	-1.09051	4.48035e-25
Mms22l	-1.38607	6.23508e-20
Mob3b	-4.65149	3.63152e-42
Mobp	-2.14904	2.31814e-32
Mov10	-1.01681	1.01181e-23
Mpdz	-1.63623	3.83912e-10
Mpp7	-1.46116	7.54278e-23
Mpped2	-3.4903	1.287e-07
Mpst	-1.09294	2.55429e-11
Mrpl23	-2.09927	1.04835e-07
Mrps2	-1.77325	4.38896e-55
Mrrf	-1.15731	1.11439e-10
Msh3	-1.37881	6.19324e-16
Msi2	-2.83827	5.47977e-61
Msra	-2.03346	3.20672e-10
Mta3	-1.36715	4.27639e-25
Mthfd1l	-3.26709	7.5402e-99
Mtm1	-1.84298	9.58236e-17
Mtss1	-1.54669	3.19789e-41
Mttp	-1.16289	1.44482e-06
Mus81	-1.08475	9.10613e-06
Mvb12b	-1.54908	1.19827e-20
Myb	-1.67317	1.42814e-06
Mybl2	-1.04566	3.48241e-30
Mycbp2	-2.39856	2.61892e-82
Mycn	-2.31154	1.2966e-54
Myef2	-1.44173	4.57404e-47
Myo10	-1.37155	8.04106e-36
Myo16	-6.50149	0.00121572
Myo18b	-1.29845	0.000377517
Myo1b	-1.0839	1.48457e-26
Myo1d	-1.5785	3.18292e-11
Myo5b	-1.15695	8.60597e-05
Myo6	-1.39245	3.56617e-27
Myrf	-1.77358	5.21282e-12
Nalcn	-7.97065	1.6465e-07
Nbas	-1.75643	1.16956e-24
Nbea	-2.61162	1.46508e-14
Nbn	-1.44248	2.11368e-17
Ncald	-2.61042	0.000784009
Ncam1	-2.76351	4.0104e-43
Nckap1	-1.44029	6.85502e-53
Ncoa7	-1.21468	4.53978e-07
Ndrg1	-2.23249	2.55792e-54
Ndufa4l2	-1.6058	2.03474e-27
Ndufaf3	-3.10564	7.50947e-21
Ndufb7	-1.00488	2.18827e-07
Necab1	-3.48078	4.12458e-16
Nectin3	-1.45439	1.57181e-19
Nek1	-1.225	5.20286e-20
Nek7	-1.74966	6.59354e-30
Neurog1	-2.26088	0.004902
Neurog3	-3.00858	3.58557e-06
Nfia	-2.99579	4.15337e-05
Nfib	-2.18783	6.32573e-13
Nhs	-1.85697	1.14301e-11
Nid1	-1.21371	5.13909e-38
Ninl	-1.18191	7.09875e-17
Nkain4	-1.42235	0.005084
Nkd2	-4.13175	8.62237e-08
Nle1	-1.75271	3.59691e-17
Nln	-1.13688	1.96523e-15
Nlrp12	-5.55785	4.88867e-06
Nme7	-1.03789	1.1003e-10
Nova1	-1.39914	0.000230077
Nox4	-1.85107	0.00185768
Nr0b1	-1.46282	5.17971e-19
Nr2c1	-1.8284	2.29797e-14
Nr3c2	-2.09752	0.00194875
Nr5a2	-1.83013	3.72823e-79
Nr6a1	-1.34623	1.33097e-18
Nrcam	-1.98243	1.08017e-05
Nrk	-1.02621	2.06435e-09
Nsmce2	-1.02049	2.82891e-12
Nt5dc1	-1.0908	3.74733e-09
Ntn1	-1.29573	0.00458657
Ntrk3	-2.16886	7.28151e-05
Nubpl	-1.55124	1.01196e-13
Nxf3	-1.28868	5.55511e-07
Nxpe4	-1.28625	0.00199672
Nxph4	-1.76894	0.000109397
Ocrl	-1.62928	4.45927e-34
Olfr814	-1.48429	0.000149289
Ooep	-1.46341	1.00727e-19
Ophn1	-2.86612	5.15922e-09
Osbpl6	-1.01837	1.16339e-05
Osbpl8	-1.17836	2.382e-18
Otub2	-1.33324	1.34078e-09
Otud7a	-1.94277	0.00951366
Otx2	-1.81554	5.92008e-16
Ovca2	-1.22322	8.43111e-07
Paip1	-1.43231	2.0266e-21
Pak3	-1.79387	9.5256e-05
Pam	-1.79516	2.5774e-09
Panct2	-1.02107	1.13442e-05
Pard3	-1.91504	2.7424e-46
Pard3b	-7.08505	7.1668e-05
Parm1	-1.56141	1.23211e-26
Patj	-1.48891	6.78437e-11
Pbx1	-1.92636	1.1613e-36
Pcca	-2.34835	1.23126e-30
Pcdh19	-1.6682	7.4862e-07
Pcdhga5	-6.10555	0.00563647
Pcdhga8	-5.93302	2.86884e-05
Pcdhgb4	-3.95303	0.000873946
Pck2	-1.02998	2.47786e-21
Pcsk1	-1.30822	0.00441849
Pcsk1n	-2.24293	6.97663e-09
Pcsk6	-1.23575	1.31218e-27
Pde1c	-4.4066	0.00503427
Pde4d	-1.68604	3.01074e-05
Pde5a	-1.87195	2.38778e-11
Pdgfc	-3.2757	8.01288e-26
Pdlim4	-1.08686	1.78513e-06
Pdlim5	-1.75581	1.56069e-37
Pdss2	-1.45157	7.91979e-07
Pdzd2	-2.49517	1.65501e-21
Pdzd9	-3.91688	0.00245753
Pdzrn3	-1.99146	0.000745167
Peg12	-1.69903	0.00360906
Peg3	-3.56655	5.9357e-71
Pfkfb3	-1.79222	4.32835e-35
Pfkp	-1.40363	8.95256e-47
Pgc	-1.8223	0.00018129
Pgghg	-1.03107	0.000105865
Pgk1	-1.15244	2.45015e-30
Phactr2	-1.19419	1.54426e-07
Phlpp1	-3.26116	2.80605e-29
Phykpl	-1.89994	3.86216e-14
Pibf1	-1.18816	8.67809e-11
Pid1	-1.37638	7.33232e-06
Pign	-1.32644	8.0372e-17
Pigo	-1.30001	2.39159e-18
Pigu	-1.11853	4.04411e-10
Pik3c3	-1.03956	1.02226e-11
Pip5k1b	-1.24406	3.15033e-06
Pirt	-3.33922	0.000344377
Pitpnc1	-1.20989	2.18849e-25
Pkn3	-1.41733	4.10382e-12
Pkp4	-1.43105	1.73209e-41
Pla2g4a	-2.47808	0.000753965
Pla2g4e	-1.28	0.00870787
Plagl1	-1.98107	0.000603969
Platr10	-1.29945	5.78519e-31
Platr16	-1.32194	8.29631e-06
Platr28	-1.50382	2.31543e-09
Plcb4	-2.69869	1.61868e-54
Plch1	-1.65949	9.42092e-12
Plcl2	-1.97488	6.92372e-12
Pld1	-2.52079	4.25108e-14
Plekha4	-1.47473	0.00429
Plekhm3	-1.34055	6.1938e-10
Plpp3	-1.07244	1.29166e-10
Plpp5	-1.08466	9.0442e-06
Plxdc2	-1.68229	1.78509e-12
Plxna2	-2.82074	1.46803e-28
Plxna4	-2.88801	8.07577e-07
Poc1b	-1.33747	2.20844e-13
Pola1	-2.38836	3.34846e-59
Pold2	-1.07391	5.02731e-27
Pomk	-1.0524	3.96429e-07
Pou2f1	-1.13712	3.98336e-18
Ppa2	-3.4985	1.09254e-60
Ppm1h	-4.31979	5.34741e-08
Ppm1l	-1.89552	4.71472e-25
Ppp1r12a	-1.04022	5.9561e-25
Ppp1r12b	-1.09281	0.000269785
Ppp1r14c	-2.51286	0.00324709
Ppp1r9a	-3.94083	1.91398e-34
Ppp3ca	-2.86336	2.89978e-48
Ppp3r1	-1.12789	4.94451e-28
Prag1	-1.15171	3.16363e-11
Prdm1	-2.6002	6.08172e-22
Prdm14	-1.21163	3.00058e-22
Prdm5	-1.91364	1.57293e-34
Prep	-1.16986	2.77891e-23
Prex2	-1.49117	8.58665e-10
Prickle2	-1.04044	0.000183291
Prim2	-1.59785	6.94825e-35
Prkacb	-1.23654	2.31108e-21
Prkcb	-1.1739	0.00690097
Prkce	-2.82171	4.06555e-10
Prkch	-2.46309	0.00154731
Prkd1	-2.71015	1.29522e-07
Prmt3	-1.39589	2.83717e-21
Prmt8	-1.54653	4.70757e-13
Prrg1	-1.09315	0.000848643
Prss41	-5.75743	1.50153e-14
Psat1	-1.00824	6.81407e-34
Psd3	-1.8916	0.000188627
Ptch1	-1.69125	4.28078e-52
Pter	-1.10324	3.44333e-05
Ptpn4	-1.33096	1.54431e-17
Ptprd	-3.52964	8.8708e-06
Ptpre	-1.62002	0.00240744
Ptprg	-3.06175	1.33829e-88
Ptprj	-1.62067	3.8992e-07
Ptprk	-2.71034	8.37804e-83
Ptprn2	-7.19513	2.71004e-05
Ptprt	-4.54863	6.03078e-08
Ptprz1	-1.56751	0.000440149
Pvt1	-1.08788	0.00022307
Pxylp1	-2.36797	2.59504e-11
Pycr1	-1.0543	2.24888e-17
Qk	-1.54727	1.54851e-63
R3hcc1	-1.53269	3.66446e-11
Rab25	-2.14928	0.00527246
Rab6b	-1.17042	1.75809e-10
Rabgap1l	-2.71937	6.38086e-33
Rabggta	-1.13263	9.54447e-18
Rad51b	-3.62972	1.096e-28
Rai14	-1.21418	5.8176e-34
Ralgapa1	-1.22692	7.88393e-23
Ralgapa2	-2.24138	6.19967e-64
Ralgps1	-1.33027	2.1949e-17
Ranbp17	-1.49378	5.03904e-27
Rap1gds1	-1.58683	2.76335e-40
Rapgef2	-1.77106	1.16104e-22
Rapgef5	-2.27841	1.84353e-21
Rara	-1.22912	4.27536e-20
Rasa1	-1.11556	4.25474e-16
Rasal2	-1.9459	9.71152e-22
Rasgrp1	-1.60375	1.29583e-10
Rbm3os	-3.58172	0.000368718
Rbms1	-1.32764	9.27398e-25
Rbpms	-1.33754	1.41981e-30
Rcan2	-1.91971	0.000334011
Rcbtb2	-1.4267	1.74619e-11
Rcc2	-1.24922	1.88769e-34
Reep3	-1.34684	2.29862e-16
Reep6	-1.12942	1.16918e-10
Reps1	-1.10284	2.50738e-23
Reps2	-2.24877	0.00129829
Rerg	-2.45768	0.000825435
Rest	-1.0916	0.000636558
Rex2	-1.36397	1.62296e-08
Rftn1	-1.77341	0.0020372
Rfx3	-1.49221	2.27776e-06
Rgs7	-6.72149	2.31539e-05
Rhbdd1	-2.07826	1.609e-35
Rhou	-2.11197	9.51211e-35
Rian	-1.22698	1.09212e-20
Rims1	-1.66762	2.8757e-05
Rims2	-2.42946	6.05346e-18
Rin2	-1.7188	2.27379e-12
Ripply1	-2.40924	0.00506136
Rnf144a	-1.43328	4.8445e-06
Rnf152	-1.8878	1.9667e-05
Rnf165	-2.33472	1.22722e-60
Rnf217	-1.77482	2.85174e-05
Rnf219	-1.25	2.60212e-09
Rnf43	-1.60475	0.00623673
Rngtt	-1.13088	4.28033e-15
Rnls	-1.78248	0.0036177
Robo1	-3.26878	4.12045e-77
Ror2	-1.13346	5.45483e-07
Rpl19-ps11	-1.23168	2.44747e-08
Rpl22-ps1	-1.65272	4.33389e-05
Rpl22l1	-1.63065	2.86326e-26
Rpl3-ps1	-1.58294	2.29526e-44
Rpl36	-1.34117	0.000476241
Rps27rt	-2.11457	2.4198e-10
Rps6ka2	-1.21897	2.03612e-17
Rps6ka5	-1.44352	3.25994e-11
Rsad1	-1.23885	0.00571271
Rsf1os2	-6.96791	0.000138972
Rsl24d1	-1.04305	4.26858e-15
Rsrc1	-2.2178	8.03517e-52
Rsu1	-1.52623	7.09875e-17
Rtp2	-7.43814	6.27702e-06
Rttn	-1.99493	6.14796e-23
Rufy2	-1.90958	1.65908e-33
Rufy3	-1.18887	9.25025e-08
Runx1t1	-3.00252	4.9435e-11
Ryr2	-4.48644	5.11081e-37
Ryr3	-2.0335	0.00201729
Saal1	-1.01246	1.27146e-09
Sall1	-1.74775	2.30765e-63
Samd11	-1.98969	0.00438389
Satb2	-1.12968	1.35433e-05
Sbf2	-1.64867	1.12943e-45
Scaper	-1.57371	8.44812e-23
Scara5	-1.53941	0.00590057
Scarb2	-1.07502	2.30512e-17
Scfd2	-2.77254	8.46728e-08
Schip1	-1.90694	4.96004e-07
Scn3a	-5.08549	3.05789e-19
Scpep1os	-3.73701	0.000150683
Sdc2	-1.27403	2.8426e-06
Sdccag8	-1.57298	3.94346e-05
Sdhaf3	-1.67791	7.05717e-08
Sdk1	-4.736	1.4967e-08
Sdk2	-1.08254	1.05761e-07
Sema3d	-3.67238	0.00157494
Sema3e	-2.40255	5.08464e-05
Sema5a	-1.9565	0.00837503
2020-09-01	-1.08535	4.13455e-18
2020-09-10	-1.12417	1.16731e-14
2020-09-11	-1.54682	1.13257e-63
Serinc5	-1.34417	4.49865e-13
Serpini1	-1.42595	4.7627e-06
Setbp1	-5.53418	3.34291e-09
Sfmbt2	-2.19306	1.38618e-52
Sfrp1	-1.17202	5.18841e-34
Sfrp4	-1.77745	4.56149e-09
Sgce	-1.18491	0.000862952
Sgms1	-1.03295	2.1904e-09
Sgo2b	-3.71181	3.42677e-08
Sgpp2	-1.59751	1.75359e-05
Sh3bp5	-2.1474	1.24463e-05
Sh3d19	-1.02977	1.34473e-15
Sh3gl2	-2.53497	4.60372e-50
Sh3kbp1	-3.37376	1.51354e-07
Sh3rf1	-2.15245	2.31253e-20
Sh3rf3	-2.86598	1.04481e-08
Shcbp1	-1.87918	4.48103e-27
She	-1.01792	3.07993e-07
Shroom2	-1.1661	2.93423e-12
Shroom4	-1.81826	2.4198e-10
Sil1	-1.14721	7.52651e-13
Sipa1l1	-1.45897	2.12055e-26
Sipa1l2	-1.33776	5.23097e-28
Sirt5	-1.41102	5.24255e-05
Slc10a7	-2.12437	7.59289e-41
Slc12a6	-1.06434	4.94816e-11
Slc12a8	-1.4122	1.04654e-08
Slc13a5	-1.8242	1.23459e-17
Slc15a1	-1.10739	4.27438e-12
Slc16a3	-1.8314	5.24183e-46
Slc16a7	-2.98708	0.00458955
Slc1a4	-1.12504	1.75606e-34
Slc20a2	-1.33861	1.05365e-25
Slc22a23	-2.67146	2.53494e-16
Slc23a2	-1.21588	2.03532e-16
Slc25a13	-1.67671	1.1843e-60
Slc27a2	-1.44589	3.55034e-05
Slc2a1	-2.47605	5.29e-126
Slc32a1	-1.90098	0.00452635
Slc35b2	-1.02966	6.62285e-09
Slc35f1	-3.74685	0.0069568
Slc39a11	-2.91922	1.37744e-87
Slc47a1	-1.14037	2.29137e-08
Slc48a1	-1.3953	2.04809e-08
Slc4a4	-2.95647	3.10829e-07
Slc6a15	-2.04082	8.24602e-08
Slc6a20b	-7.31239	1.54731e-05
Slc7a11	-2.47246	0.000905661
Slc7a2	-1.22654	0.00297708
Slc7a3	-1.4481	2.45454e-18
Slc7a5	-1.38287	3.27327e-32
Slc7a7	-1.80113	2.97446e-14
Slco3a1	-3.01062	9.90761e-11
Slf1	-1.21941	7.60828e-11
Slit2	-3.71692	9.82987e-66
Slit3	-3.30908	1.55019e-29
Slx4ip	-3.08424	4.67781e-31
Smagp	-1.15153	7.04542e-06
Smc1b	-1.07106	2.96903e-17
Smg6	-1.17763	3.95004e-21
Smoc1	-1.02938	2.04736e-11
Sms	-1.60477	2.82194e-23
Smyd1	-1.38564	3.6825e-07
Smyd3	-2.52977	1.52061e-54
Snapc3	-1.04748	3.13716e-14
Snd1	-1.45567	1.50072e-34
Snhg17	-2.45042	6.49665e-57
Sntb1	-1.36737	0.00148021
Snx19	-1.52627	5.50445e-15
Snx24	-1.88811	2.61016e-07
Snx29	-1.16762	2.42591e-05
Sorcs2	-2.42274	4.82484e-08
Sorl1	-1.59646	1.42311e-38
Sox1	-1.60926	3.64467e-14
Sox2	-1.62801	1.20738e-77
Sox5	-5.10611	3.24984e-07
Sox6	-3.10461	0.000642407
Spag16	-1.66105	2.38378e-08
Spata5	-1.1489	9.07433e-20
Spats2l	-1.42269	0.00508621
Spidr	-1.19546	1.77961e-20
Spock1	-1.53471	8.56964e-16
Spred2	-1.01222	9.33572e-17
Spta1	-2.37903	0.00417611
Srbd1	-1.03423	4.03186e-11
Srgap1	-2.77356	1.25347e-32
Srgap2	-1.03329	2.90097e-21
Srgap3	-1.43053	2.74022e-22
Srrm4os	-1.00031	0.000239672
St3gal1	-1.51076	0.000585597
St3gal3	-1.18517	2.30804e-05
St6gal1	-1.36984	4.45489e-07
St6galnac3	-4.27828	4.69906e-54
St7	-2.79972	1.45658e-07
St8sia1	-2.05659	9.03531e-43
St8sia6	-1.17101	3.85347e-05
Stard13	-1.31141	0.00951377
Stau2	-1.14025	1.17885e-10
Stc2	-1.80299	1.96944e-39
Stim1	-2.14616	4.0064e-25
Stk3	-1.87984	8.56977e-34
Stk39	-1.86274	4.86568e-16
Stoml1	-1.69343	7.35935e-22
Ston2	-1.43295	1.23704e-17
Stx8	-1.40013	2.53847e-13
Stxbp4	-1.6578	5.28106e-14
Stxbp6	-2.05099	0.00302559
Supt3	-1.87412	2.58567e-16
Syn3	-4.07141	3.71664e-06
Syne1	-1.54963	1.21813e-07
Synj2	-1.4037	1.58452e-09
Synpr	-4.3416	0.000378989
Syt1	-3.52125	7.56498e-07
Syt14	-1.35285	1.48675e-14
Syt4	-4.08812	0.00343124
Syt9	-1.76552	4.52807e-38
Sytl5	-5.51107	0.00607206
Tab1	-1.7774	7.76807e-13
Taf15	-1.04776	4.20164e-25
Taf3	-1.26981	1.63105e-19
Tagln3	-2.32456	4.91703e-07
Tango6	-1.25258	4.68331e-11
Tasp1	-2.13228	2.3691e-14
Tbc1d19	-1.18647	0.000250368
Tbc1d22a	-1.83366	4.2767e-21
Tbc1d32	-1.81863	7.12833e-16
Tbc1d4	-2.81336	2.17847e-08
Tbc1d5	-3.06011	3.56994e-36
Tbc1d9	-3.50792	7.3907e-38
Tbck	-2.39994	4.69935e-32
Tbl1x	-1.70021	1.0881e-67
Tbl1xr1	-1.70664	2.413e-30
Tcea1-ps1	-1.38527	1.55697e-07
Tceal7	-1.58409	0.00992453
Tcf4	-1.51207	9.28968e-22
Tcf7l2	-1.70613	5.10809e-12
Tcl1	-1.55886	1.59196e-26
Tdh	-1.56076	5.91547e-49
Tdp1	-1.09811	5.56695e-19
Tdrd12	-3.82099	6.56347e-44
Tdrd3	-1.0831	2.14527e-08
Tead1	-1.324	3.09572e-29
Tek	-1.55108	1.65038e-09
Tenm3	-2.60911	2.50454e-45
Tenm4	-4.58101	1.99e-117
Terb2	-1.45075	0.000521574
Tet1	-1.5693	5.37836e-27
Tet2	-1.30594	1.51268e-19
Tex261	-1.39727	5.94362e-26
Tfcp2l1	-1.04655	2.71601e-14
Tfdp2	-1.17331	5.57262e-12
Tgfb2	-2.08615	0.000675789
Tgfbi	-1.0618	2.35347e-19
Thada	-2.12048	8.77969e-33
Thbd	-3.48235	1.58742e-06
Thsd4	-4.57071	1.25918e-15
Thsd7a	-3.52341	0.00376141
Tiam1	-3.32444	2.42e-135
Timp1	-1.29725	5.58548e-12
Tlcd1	-1.88533	0.000258766
Tle1	-1.03764	3.8406e-10
Tle4	-1.39518	8.141e-22
Tln2	-1.28946	0.00100195
Tmeff1	-1.12932	4.48522e-27
Tmeff2	-1.92074	0.00920628
Tmem117	-3.53744	5.87546e-08
Tmem132b	-1.82184	0.000656358
Tmem132d	-4.13391	2.52331e-05
Tmem135	-2.14357	1.54755e-44
Tmem136	-1.58351	5.66077e-10
Tmem161b	-1.29669	8.59919e-12
Tmem163	-2.94941	4.68818e-08
Tmem164	-1.44723	1.06697e-09
Tmem44	-1.15918	7.21713e-05
Tmem55a	-1.01834	3.06008e-12
Tmem64	-1.00752	7.06567e-28
Tmtc2	-5.14206	2.16625e-12
Tmtc4	-1.16474	2.20387e-14
Tnfaip8	-1.49501	1.04546e-07
Tnfrsf21	-1.15164	4.84987e-08
Tnfsfm13	-2.2152	0.00143476
Tnik	-1.21052	3.11049e-06
Tns3	-1.76572	1.93399e-50
Tomm5	-3.41957	3.55726e-53
Tpk1	-2.77553	1.728e-14
Tprn	-1.13991	2.40527e-16
Traf6	-2.35226	1.95808e-33
Trak1	-1.22464	2.12055e-26
Trappc9	-2.74534	1.49296e-47
Trib3	-1.44177	4.96458e-41
Trim44	-1.19883	4.31118e-26
Trim66	-1.40212	0.000356841
Trim71	-1.37734	1.83905e-05
Trio	-1.95557	3.48262e-19
Trmt61a	-1.12428	6.50743e-09
Trps1	-1.97462	7.21545e-29
Tspan14	-1.41271	7.34017e-32
Tspan32os	-6.23373	0.00335233
Tspan5	-2.4285	2.55742e-39
Tspan6	-2.31324	3.48694e-12
Tspan7	-1.06859	2.34144e-06
Tssc1	-1.43575	1.81363e-11
Tstd3	-2.03312	2.60975e-28
Ttc23	-1.49889	1.23111e-06
Ttc27	-1.7213	3.6874e-27
Ttc28	-1.27845	2.20869e-10
Ttc39b	-1.70078	3.02572e-54
Ttc5	-2.87696	1.24559e-44
Ttc7b	-3.71122	8.9e-112
Ttll5	-1.05101	6.6312e-07
Ttn	-1.28455	0.000149772
Ttpa	-1.1632	0.00797361
Ttyh1	-1.19249	9.50091e-10
Tubb2b	-1.238	8.50512e-41
Tusc3	-1.31225	8.96645e-13
Txndc16	-1.07753	0.00126766
Txnip	-1.34266	2.40339e-51
Uba1y	-10.9471	6.22134e-18
Ubac2	-1.14133	4.60199e-15
Ube2cbp	-4.13123	4.52959e-06
Ube2e2	-3.25043	1.53651e-21
Ube2n-ps1	-1.33765	1.1928e-06
Ube4bos1	-5.17641	7.58363e-05
Ubqln4	-1.83718	1.84308e-79
Uck2	-1.03038	1.03545e-35
Ulk4	-2.11567	3.29888e-07
Usp13	-1.5278	3.83837e-09
Usp15	-1.03768	2.11116e-24
Usp6nl	-1.0408	1.96222e-08
Usp9x	-1.1591	1.40859e-22
Ust	-1.77224	1.9208e-11
Utrn	-2.50587	2.17166e-90
Uty	-11.736	5.38719e-21
Uvrag	-1.14718	2.22093e-10
Uxs1	-1.05731	1.26971e-15
Vav3	-3.176	5.60385e-07
Vcan	-1.64377	3.54707e-43
Vegfa	-1.05742	2.70952e-24
Vegfc	-2.96097	2.11501e-06
Vmn2r1	-3.87631	0.00170062
Vps13b	-2.16675	1.26608e-67
Vps36	-1.42853	2.29115e-23
Vps41	-1.15055	1.17261e-28
Vps50	-1.50137	2.22086e-27
Vps8	-1.30423	2.21503e-15
Vrk2	-1.05146	3.51226e-05
Vti1a	-1.6982	2.37238e-22
Vwa8	-1.92344	2.54944e-24
Wbscr17	-1.53277	0.00161407
Wdr19	-1.10715	3.15957e-06
Wdr38	-3.07619	1.16188e-09
Wdr41	-1.93734	1.59357e-22
Wdr7	-1.10353	1.78597e-10
Wdr70	-1.57014	9.07968e-19
Wdr76	-1.31161	1.88149e-27
Wls	-1.23832	2.46184e-05
Wnk3	-1.4635	1.93983e-14
Wrn	-1.46328	4.53004e-11
Wwc1	-1.12406	1.04438e-23
Wwox	-1.74911	2.91415e-13
Xrcc4	-3.59835	3.15354e-16
Xrn2	-1.01539	4.9996e-25
Xxylt1	-1.11586	3.71179e-10
Xylt1	-1.81848	3.34362e-05
Zbtb20	-3.47551	8.09633e-14
Zbtb39	-2.0307	3.61563e-23
Zbtb8a	-1.09968	2.11824e-10
Zc2hc1a	-1.49208	5.26381e-27
Zc3h12b	-3.31055	0.00412121
Zdhhc15	-1.01592	7.0866e-07
Zdhhc21	-1.26083	5.7023e-22
Zeb1	-1.29446	2.41187e-14
Zfat	-1.75095	1.95909e-12
Zfhx4	-3.41284	0.00663165
Zfp277	-1.29843	1.2971e-20
Zfp341	-1.38572	4.54335e-05
Zfp385b	-2.62604	0.000735461
Zfp407	-1.92186	4.60717e-24
Zfp423	-1.39471	2.08624e-06
Zfp428	-1.31043	3.12286e-10
Zfp462	-1.52011	2.68656e-24
Zfp516	-1.43413	8.67463e-39
Zfp536	-2.07062	0.00011936
Zfp600	-1.07563	4.66222e-06
Zfp618	-1.91528	0.00130307
Zfp704	-1.76873	1.96591e-41
Zfp710	-1.27102	1.84902e-31
Zfp819	-1.29787	0.00139168
Zfp827	-1.14385	3.43419e-08
Zfp982	-1.05931	1.47325e-05
Zfy1	-9.65904	3.06204e-13
Zhx2	-1.72021	0.00381483
Zic3	-2.15089	1.52066e-30
Zmat4	-2.47546	3.48323e-05
Znrf3	-1.34708	3.43042e-13
Zranb3	-1.34789	1.53311e-25
Zswim6	-1.81482	3.60614e-25
mt-Nd6	-1.18076	7.23682e-15
mt-Te	-4.80796	0.000326224
mt-Tp	-2.29436	4.91e-10
mt-Ts2	-5.95588	0.00932528

## Sheet: CTCFL U vs D_Upregulated
gene	log2FoldChange	padj
1700013H16Rik	1.61857	0.00350304
1700019B21Rik	4.04948	2.32122e-35
1810041L15Rik	1.77993	7.488e-22
1810062G17Rik	3.29023	0.00823134
2310039H08Rik	1.06594	0.000668397
2810030D12Rik	1.5764	0.00983653
2810459M11Rik	1.40962	0.000249732
2810468N07Rik	1.4361	7.82818e-05
4633401B06Rik	5.82396	0.00306607
4930502E18Rik	3.00432	2.91245e-05
4930509E16Rik	3.03236	0.00110685
4930523C07Rik	2.38997	4.27077e-09
4930539E08Rik	1.06401	0.00376298
4930591A17Rik	1.58632	0.00325377
4933402E13Rik	1.72935	4.21527e-10
5033430I15Rik	2.14128	0.00876213
5730508B09Rik	2.20418	0.00100683
9330175E14Rik	2.75398	0.00231218
9530053A07Rik	1.0469	0.000208848
9530085L11Rik	2.21891	0.00849287
A330069E16Rik	1.39683	0.00148614
A530040E14Rik	6.27514	0.000425321
A930001C03Rik	2.02443	0.00286353
AC122860.2	4.12467	4.67352e-07
AC123720.1	1.57622	8.93779e-05
AC126804.1	5.93126	0.00443969
AC133192.1	2.93599	0.0012507
AC153494.1	2.95695	0.00358916
AC153912.4	1.75935	0.00442353
AC159193.1	4.40596	7.58891e-05
AC159297.4	5.71129	0.00676981
AC159308.5	1.86895	0.00372969
AF529169	1.66304	0.00232507
AI413582	1.46051	4.11699e-07
Aard	1.44577	1.94387e-15
Abca2	1.12766	5.48711e-31
Abca3	1.12092	7.69984e-25
Abca4	1.85692	0.00077014
Abcb9	1.73134	0.000876264
Abcc9	6.1003	3.5289e-06
Abcg1	1.02982	2.1473e-17
Abhd14b	1.47646	6.94046e-05
Abhd18	1.07551	0.00478634
Ablim3	3.94733	2.1324e-31
Abtb2	1.86522	2.52488e-17
Accs	1.11419	0.00017644
Acsl6	1.05199	8.87921e-08
Acta2	1.31109	0.00662772
Acyp2	1.27441	0.00337679
Adam30	5.59619	0.00867046
Adamts1	2.29409	3.98551e-64
Adamts15	1.44261	3.46369e-06
Adamts2	3.14527	1.33833e-38
Adamts5	5.88533	0.00355289
Adamtsl4	1.15115	1.94171e-16
Adck2	1.16398	9.32179e-09
Adcy2	2.37877	2.06839e-21
Adcy5	1.14986	6.86967e-05
Adcy7	1.0469	0.00185009
Add2	3.96534	4.9333e-35
Adgrg2	2.46461	0.00250084
Adgrl3	1.22919	0.00398002
Afap1l1	1.11074	5.09955e-05
Aff2	2.38063	0.000555668
Agap2	2.1687	0.00117477
Ahr	1.23794	5.51455e-09
Ahrr	2.20173	4.67541e-09
Aig1	1.1753	2.92712e-10
Aim2	1.10877	5.61458e-11
Alcam	2.92904	8.72397e-22
Aldh1a2	1.7156	2.18612e-07
Alox12e	3.09748	0.00100747
Alox5	1.1977	0.000466098
Amfr	1.54749	8.28376e-31
Anxa8	1.14855	8.57511e-17
Aox4	1.30386	0.00362984
Apba2	2.3231	3.99369e-22
Apobr	1.59394	9.09202e-07
App	1.21684	1.47592e-39
Areg	2.46173	7.11442e-05
Arg2	2.61552	5.431e-06
Arhgap26	1.37755	7.55184e-26
Arid3c	1.79995	0.00700668
Arrdc2	1.35605	1.06378e-21
Arrdc3	1.03197	8.51511e-27
Asah2	1.39349	0.00299808
Atf3	1.15434	1.71699e-29
Atxn1	1.02963	1.34284e-07
Avpr1a	5.12257	0.00654423
B3gat2	5.50068	2.91235e-17
B930095G15Rik	1.8909	8.56441e-05
BC026585	1.00116	1.42037e-11
Bach2	1.05947	0.00763599
Barx2	3.5314	2.9156e-16
Bcan	1.30682	7.05498e-11
Bcas1	1.08771	1.18134e-10
Bhlhe41	1.91553	3.15792e-31
Bmp1	1.29147	1.11974e-16
Boll	1.59669	6.01151e-06
Bpifb4	1.6987	0.00434288
Btnl7-ps	1.19614	0.00096758
C030037D09Rik	1.2124	0.00641762
C1ql2	5.20195	1.10049e-07
C2cd4b	1.82976	0.00160027
C920009B18Rik	1.19587	0.000639976
Cacnb2	3.15814	7.42532e-10
Camta2	1.0646	1.66588e-18
Cbln2	3.81396	2.89953e-09
Ccdc15	1.39235	2.10866e-18
Ccdc169	1.48389	0.00169753
Ccdc22	3.03844	0.00900095
Ccdc88b	1.3193	7.96001e-06
Ccno	1.66123	7.80904e-13
Cd34	1.30161	0.00177929
Cd80	1.00345	1.1801e-09
Cdk14	1.90338	1.62975e-09
Cdk20	1.00904	5.26857e-06
Cdk6	1.16713	2.35884e-18
Cdkn2b	1.3747	1.23805e-05
Cdsn	2.37428	3.91815e-06
Cebpa	1.61342	0.000871413
Cfap43	1.0572	1.4413e-07
Cgref1	1.63367	5.14432e-31
Chrm4	1.01362	0.00818784
Chrna4	1.06898	3.40915e-07
Chst1	1.24576	5.12341e-05
Cideb	2.94594	0.000420563
Cited1	1.60325	2.6868e-18
Clcf1	1.17833	0.009743
Cldn1	3.21788	1.26934e-05
Clk4	1.17516	2.4332e-35
Clstn2	2.14284	0.000152908
Clu	1.93538	4.59944e-61
Cntn3	1.14357	0.000411261
Coch	1.11682	0.000251846
Col12a1	1.83912	5.84298e-08
Col1a1	1.58607	2.36882e-22
Col23a1	2.30417	1.16289e-21
Col2a1	2.25708	3.08968e-26
Col6a1	1.32758	0.00532459
Col6a2	3.62805	1.72017e-85
Col6a4	1.07787	0.00389817
Coro1a	1.13444	8.25542e-05
Coro2a	1.27277	7.30528e-24
Cpa2	1.85511	0.00378278
Cpe	1.10742	7.59875e-13
Cpxm2	2.38619	2.5124e-07
Cr2	4.63455	3.53555e-18
Cracr2a	1.05179	0.00711264
Creg2	2.9529	3.55278e-21
Crhr2	1.07933	0.00344296
Csdc2	1.2312	0.00513099
Ctcfl	5.30182	0
Ctcflos	4.42719	0.000275895
Ctnnd2	1.51022	5.30696e-06
Ctsh	3.07849	1.77723e-17
Cutc	1.11757	6.04798e-09
Cxcl16	1.36223	2.15707e-09
Cyfip2	1.24154	2.45082e-48
Cyp1a1	1.28504	1.15104e-05
Cyp26a1	3.41601	6.62739e-06
Cyp2j9	1.27995	0.00346613
D730045A05Rik	2.79593	0.0095329
Dab1	1.54946	1.91757e-09
Dapk2	2.89472	5.83673e-12
Dclk1	2.52176	2.43636e-06
Ddit3	2.2118	8.95454e-92
Ddit4	1.10894	4.26783e-40
Ddit4l	1.25198	4.90062e-16
Dennd2d	2.39486	3.96088e-07
Dkkl1	1.20114	6.23138e-10
Dlk2	3.56918	6.05045e-07
Dll1	3.1472	7.32e-192
Dll4	2.55345	0.00453459
Dlx3	1.14632	2.38731e-06
Dmrt2	1.86893	0.000162621
Dmrtb1	1.03043	2.58081e-05
Dnah10	2.75038	8.28376e-31
Dnaja4	1.22547	1.52356e-08
Dnajc12	1.00199	5.63924e-06
Dner	1.71421	5.51455e-09
Dnmt3bos	5.55705	0.00925995
Dpep3	2.59428	2.84111e-30
Dpysl3	1.92587	7.21598e-83
Drd1	3.7537	3.85454e-06
Dtd1	1.14527	3.40997e-23
Duox1	2.5469	3.62143e-09
Dusp4	2.06843	4.5288e-15
Dusp8	1.4326	2.28737e-06
Dync1i1	3.12718	0.00187728
E130311K13Rik	1.38391	8.09396e-11
E230020D15Rik	6.48798	0.000533468
Ebf3	2.87911	2.44086e-11
Ebf4	1.02244	0.00772857
Ecel1	1.61413	1.42933e-11
Ednra	4.46987	1.10773e-35
Efna3	1.1817	2.8502e-21
Efna5	1.41788	6.84406e-05
Efnb2	1.75253	2.92495e-37
Elovl4	1.03435	1.22225e-16
Emilin2	1.13561	0.00881851
Eml1	1.07667	5.49274e-06
Eno2	1.15846	9.59595e-23
Enpp1	1.66732	8.54197e-11
Epha10	1.19717	0.00578271
Epha7	1.11584	1.87063e-05
Erfe	1.3594	1.30307e-07
Ern1	1.22297	1.53378e-19
Etv4	1.02618	3.02507e-08
Exph5	1.4826	0.00823134
Ext2	1.21619	1.39994e-28
F5	2.12419	7.21475e-22
Fa2h	2.1858	7.03205e-12
Fads3	1.13528	0.00444909
Faim2	1.64138	0.000639526
Fam102b	1.81073	3.52717e-27
Fam131b	3.34103	1.28287e-10
Fam171a2	1.36638	2.43246e-07
Fam181b	1.917	2.7651e-08
Fam19a5	1.21775	1.45157e-06
Fam20a	4.15057	1.00235e-09
Fam219a	1.01289	0.00120861
Fam234a	1.23204	1.2561e-37
Fam3b	1.62381	0.00142064
Fam90a1b	2.14319	2.74289e-05
Farp1	1.68717	1.88359e-69
Fat3	3.44747	3.57956e-12
Fbn1	1.20014	3.49545e-12
Fgfbp3	1.90862	6.27073e-05
Figla	2.06125	0.00118384
Flt4	1.42908	2.07223e-12
Fndc1	1.66892	6.32357e-10
Fndc10	1.02748	5.64474e-05
Fndc5	1.33881	1.30175e-08
Foxa3	2.5735	9.43815e-05
Foxc1	2.20255	1.97374e-05
Foxd2os	2.17986	2.94994e-06
Foxe1	2.29025	0.00363358
Foxn4	2.04883	9.89268e-22
Fras1	1.02534	3.05516e-06
Ftl1	1.35943	4.07528e-18
Ftl2-ps	1.06287	1.2827e-36
Fut4	1.61415	1.12701e-11
Fxyd7	6.18311	9.04666e-05
Gabra5	5.96693	9.3048e-14
Gadd45g	1.71287	4.58846e-48
Gal3st1	1.15604	0.00123655
Galnt14	5.86953	2.32097e-13
Gchfr	1.31617	0.000617214
Gda	1.75303	0.00435982
Gdnf	2.73121	0.00781039
Gdpd2	1.36079	0.000282884
Gfra1	1.9652	5.28542e-16
Gfy	1.30629	0.000302363
Gjb2	1.73395	4.01646e-07
Gltp	1.03886	4.1641e-20
Gm10605	2.52651	0.000248539
Gm11532	3.28589	0.000276408
Gm11611	1.35673	1.25234e-05
Gm11613	1.92755	0.00935138
Gm12320	4.04073	0.00675216
Gm12688	2.96703	1.5752e-07
Gm15186	2.06877	0.00354073
Gm15344	1.39826	0.000101699
Gm15755	3.18334	0.00190086
Gm16244	2.15337	0.00137432
Gm16270	2.26428	7.68161e-05
Gm17936	1.23409	0.00993422
Gm19656	4.9253	8.97378e-05
Gm20274	2.97601	0.00083155
Gm21761	1.77467	2.43672e-06
Gm22596	6.27247	0.00156301
Gm23927	2.36783	1.09703e-05
Gm26862	3.1173	0.000481874
Gm26881	2.25101	0.00640667
Gm28043	1.71909	0.00569818
Gm28321	1.48172	0.00837108
Gm36989	1.46345	4.06387e-08
Gm37123	1.25784	0.000526739
Gm37559	2.56833	0.00108993
Gm37570	2.8456	0.00473292
Gm38077	1.39759	0.00967528
Gm38248	1.34549	1.446e-08
Gm38253	1.881	0.00204294
Gm42748	1.50187	0.00847277
Gm42798	1.84744	0.00485104
Gm43039	2.31848	0.00362984
Gm43360	3.4634	0.00181263
Gm43890	1.35298	0.000153242
Gm44164	1.7074	0.00859431
Gm44982	5.51119	0.0099865
Gm45164	4.11245	0.00106337
Gm45194	3.87787	8.89963e-05
Gm45470	1.70369	0.000616235
Gm45823	4.19813	0.00105848
Gm5608	2.50387	0.00749584
Gm6254	4.44782	0.00693321
Gm715	2.89187	0.00344225
Gm7972	1.6387	1.78465e-52
Gpr156	1.59231	0.00148268
Gpr4	1.31092	8.11544e-06
Gprin2	2.2815	1.32534e-05
Gpx6	1.2318	7.67476e-05
Greb1l	1.23472	1.67288e-27
Gria4	1.33463	0.00592678
Grin3a	6.65036	1.25108e-05
Grip1os3	3.61358	0.00069145
Gsdma	1.99554	0.001722
Gstm6	1.6194	6.90132e-06
Gtsf1	1.62125	2.42772e-09
Gulp1	1.36244	1.21052e-05
H2-Ab1	1.31672	1.49874e-06
H2-Q4	1.11489	1.76279e-05
Hbq1a	5.04444	0.00773757
Hbq1b	2.47667	0.00967719
Hcrtr1	2.21214	3.57305e-05
Hebp2	1.30592	7.05668e-07
Hecw2	1.00639	0.000449469
Hey2	1.23433	8.66101e-05
Hic1	2.45276	1.40466e-06
Hist1h1b	2.11369	0.00273947
Hist1h1c	1.3588	4.35973e-05
Hist1h1d	1.56007	0.00558807
Hist1h1e	1.91472	0.00451777
Hist1h4i	2.01089	0.00262538
Hist1h4k	3.72567	0.00181698
Hist1h4n	2.92727	0.00136599
Hist3h2a	1.9725	0.00666438
Hist3h2ba	2.43569	2.97936e-07
Hmcn1	1.43114	4.96161e-14
Homer2	1.59307	6.37905e-38
Hpcal4	1.09311	0.00903131
Hs3st3b1	1.17389	3.86726e-05
Hs6st2	2.647	8.03649e-10
Iffo1	1.23665	3.91016e-13
Ifi27	1.57801	0.000309174
Ifih1	3.04805	2.26968e-08
Ifitm7	1.52131	0.00264797
Ildr2	1.18873	0.00372981
Inafm2	1.08824	2.91861e-06
Iqsec3	1.748	0.00213206
Irf8	1.56082	9.82379e-16
Irs1	1.19984	3.68928e-06
Itfg2	1.02277	4.53539e-17
Itga4	2.35693	1.58567e-13
Itga8	1.5849	2.75158e-09
Itga9	1.7651	2.14949e-07
Itgb2	1.57724	0.0047461
Itgb7	1.23459	4.01835e-11
Itpr2	1.52765	6.71494e-16
Jag2	1.01305	4.87885e-15
Jak2	1.22863	3.15103e-20
Kcna2	6.4979	1.69492e-05
Kcna6	1.64721	0.000453032
Kcnc4	1.68695	3.57455e-05
Kcnh1	2.39551	6.74349e-23
Kcnh5	5.53167	0.00149633
Kcnk2	2.25242	3.12859e-06
Kcnq1	2.52935	9.81301e-09
Kcnq5	1.24222	0.00279912
Kcns1	1.90947	3.97583e-05
Kctd12	1.45351	1.4503e-18
Khdrbs2	2.63738	0.00764678
Kifc5b	1.1392	2.83948e-24
Klk10	1.45228	0.00116639
Klk4	5.53463	0.00155441
Kremen2	1.96232	1.57182e-06
Krt78	2.84431	0.00554234
Lacc1	1.13105	6.04798e-09
Layn	1.18811	1.51264e-07
Lbp	1.36208	0.00111142
Lgr5	6.83769	2.6735e-05
Lgr6	1.51237	6.04798e-09
Lipg	1.19985	1.11716e-20
Lmo1	1.32969	0.00620559
Lmo2	1.6475	3.33398e-06
Lpl	1.00449	4.68389e-28
Lrrc38	1.45043	0.00920133
Lrrk2	1.46594	0.000118087
Ltbp2	1.72652	6.46746e-11
Ltk	1.05777	0.000819052
Ly6k	2.78532	3.12628e-15
Lypd1	3.35439	2.29982e-07
M1ap	1.09207	1.17238e-17
Magee1	1.08816	0.00103351
Map3k14	1.29172	4.37211e-05
Map3k5	1.64402	1.82856e-26
Mapk10	1.84708	0.000808446
Mapre2	1.05012	2.28097e-23
Mast1	1.72056	1.99449e-13
Matn2	1.24275	3.65199e-08
Mbnl3	1.39408	1.98717e-11
Mc5r	2.75957	0.00351355
Mcidas	2.97498	0.00661173
Mei1	1.40883	0.000154498
Mesp2	1.20032	2.1349e-06
Mfsd4a	1.15213	0.00324723
Mfsd6	1.86553	7.84791e-39
Mfsd7c	1.83628	3.20063e-15
Mlkl	1.43241	0.00236585
Mmp9	2.00813	2.61773e-05
Moxd1	1.28688	3.06768e-13
Mrap2	6.06105	0.00143961
Myh11	3.7174	7.67495e-23
Myh7	1.26066	0.000260633
Myo5b	1.49992	2.59107e-19
Myrf	1.1659	6.51437e-16
Nags	1.25518	0.00113496
Napsa	1.46526	0.00910808
Nckap1l	1.31222	5.53766e-11
Neat1	1.93674	7.54846e-53
Nectin4	1.34264	4.43033e-09
Nell2	1.5186	0.000918444
Nemp2	1.07254	1.32076e-17
Nfatc1	1.4856	1.49247e-11
Ngef	1.37179	1.52261e-05
Nkd2	1.41385	7.51451e-07
Nkx2-1	5.60583	0.00804201
Notum	1.92461	8.57624e-05
Nox4	1.09061	0.00732154
Npas1	3.6707	1.939e-07
Nphp3	1.48653	9.92711e-36
Npnt	1.74978	4.27084e-48
Nppc	2.5089	3.75946e-10
Nptxr	1.02225	1.04111e-16
Nqo1	1.41166	1.2535e-28
Nr1i2	5.54069	0.00257711
Nr4a3	3.33346	0.000318952
Nr6a1	1.01358	1.8984e-32
Nrarp	1.22673	6.14595e-05
Nrcam	1.05084	1.87063e-05
Ntn1	1.66793	4.73574e-08
Ntrk2	2.43896	2.84717e-23
Nudt17	2.13438	4.82244e-30
Nuggc	1.18578	0.000480727
Nxf2	2.05011	0.00186402
Nxph3	1.91408	4.69426e-05
Ocel1	2.40216	1.13447e-26
Olfml2a	4.61106	6.70927e-31
Olfr1372-ps1	1.6559	4.7063e-12
Oxtr	3.42228	0.00105795
P2ry4	2.59187	0.00447508
Pabpc1l	2.20175	0.00930655
Pacsin1	1.04794	4.181e-16
Patj	1.24152	8.17412e-28
Pax9	3.50779	3.99305e-05
Pbx4	1.0097	0.000368547
Pck1	5.1816	5.80967e-09
Pcp4l1	1.14692	0.000882034
Pde3a	2.89114	6.58499e-13
Pde8b	2.15458	0.00237046
Pdk4	1.27556	1.06139e-16
Pdyn	3.84957	0.00391909
Pgf	2.00579	2.06419e-05
Pik3r5	1.44115	1.84234e-06
Pklr	1.72331	0.000660052
Pkn3	1.08543	3.53483e-14
Plch2	1.52914	0.0022435
Plek2	1.94437	2.33417e-13
Plekhg4	2.37473	2.53586e-25
Plk2	1.43031	1e-109
Plvap	1.30653	0.000569348
Plxna2	1.38447	3.35129e-34
Plxnc1	1.35044	2.56008e-06
Plxnd1	1.16729	1.93479e-14
Pomc	1.8856	0.00435722
Popdc2	5.15226	0.00651473
Pou4f3	1.50234	0.000122914
Ppp1r1b	1.45413	4.05845e-07
Ppp1r3c	1.41672	2.07708e-07
Prkcb	1.6084	2.59028e-10
Prokr2	1.4887	0.00584839
Prrg4	1.33802	6.06488e-22
Prss38	3.01527	5.11853e-07
Prss41	2.53089	4.94771e-11
Prss42	1.47743	4.58195e-08
Prss48	4.50328	3.09239e-05
Prss50	3.35546	4.05229e-86
Ptchd1	2.787	0.00163232
Ptger4	1.36044	6.08069e-07
Ptgs2	2.01102	5.17934e-08
Ptpn7	1.06609	0.00988054
Ptprm	1.58892	2.16393e-11
Pvalb	6.33491	1.80547e-13
Pxylp1	1.83184	4.58016e-26
Rab32	1.7779	7.88987e-05
Radil	1.02735	3.26582e-07
Rai2	3.78001	0.00622176
Rapgef4	2.76716	3.56841e-14
Rarg	1.16197	5.96373e-35
Rasal1	1.21953	8.01441e-09
Rasl11a	1.14859	2.88255e-06
Rbp1	2.12502	9.64407e-37
Rbp7	1.87432	0.00892866
Rcan2	1.66575	1.82781e-19
Reln	1.3791	5.56569e-05
Reps2	1.41616	0.000316615
Rerg	1.20805	0.000149966
Rgs6	5.54165	2.08172e-13
Rgs7bp	1.73078	0.000107686
Rhbdl3	1.24701	0.000149952
Rhd	1.77007	6.1837e-10
Rhov	1.65786	2.93881e-05
Rhox1	2.36753	1.64297e-12
Rhox7-ps1	2.78855	0.000527856
Rhox7a	5.63827	0.00829827
Rnf144a	1.02602	7.22593e-10
Rnf152	1.26003	9.77752e-07
Rnf208	1.06974	0.00111396
Rnf43	1.29226	1.18311e-05
Ror1	5.95001	1.29666e-13
Rph3al	2.11795	8.42343e-18
Rprm	1.31467	0.00274034
Rtbdn	3.53942	0.00585247
Rtn4rl1	2.05348	8.35982e-05
Runx2	2.97997	4.69711e-08
S100a1	2.81109	1.92455e-96
S1pr5	3.26774	0.000386483
Samd4	1.17884	0.000630667
Sbsn	1.2487	0.00050904
Scara5	1.66607	0.000418577
Scn5a	1.00357	0.0095123
Sdf2l1	1.10414	2.64873e-14
Sdk1	1.63929	1.36824e-05
Sema3c	1.62191	3.66944e-08
Sema3d	2.07999	1.46503e-06
Sema4f	1.39465	2.37772e-09
Sema5a	1.31118	0.00289123
Sema6a	1.45847	0.000257228
Serinc2	1.09079	1.25646e-09
Sh3bp5	1.49189	6.8678e-09
Sh3kbp1	1.08187	0.00010053
Shisa4	1.23012	4.15882e-15
Slc13a3	3.34485	1.02222e-09
Slc16a7	1.56679	0.000100155
Slc1a2	3.34227	5.69086e-08
Slc22a14	1.29611	0.00224745
Slc24a1	1.24959	0.000580575
Slc27a2	1.22871	4.39805e-05
Slc29a3	1.03516	6.07404e-16
Slc2a4	1.06132	0.000900301
Slc30a3	2.26556	1.05877e-24
Slc32a1	1.12994	1.70846e-05
Slc35f1	3.69009	3.61648e-24
Slc35g2	1.96727	3.77107e-06
Slc38a3	1.09272	0.00161305
Slc43a1	1.57322	4.46844e-15
Slc48a1	1.64429	5.25906e-40
Slc4a11	1.01372	2.26409e-16
Slc6a19	5.71191	2.43889e-05
Slc6a2	3.34976	0.00233834
Slc9a5	1.08326	6.84234e-18
Slco3a1	1.45544	3.42404e-07
Slfn5	1.29708	6.23916e-05
Slit1	1.69257	1.64379e-12
Snai2	2.1525	2.48464e-06
Sncg	1.22182	6.63981e-08
Sorcs2	3.10902	3.74e-115
Sox10	1.59822	0.0091016
Sp6	1.00321	1.09227e-06
Sphk1	2.91596	2.96437e-15
Sphkap	3.36659	0.000122863
Spns2	1.08887	0.00203094
Spsb1	1.37785	1.62722e-20
Sptbn5	1.56161	1.40929e-05
St3gal1	3.19528	1.36131e-25
Stat1	1.00858	0.000167066
Steap1	1.54662	7.04754e-20
Stk32a	2.73876	2.98338e-09
Stk32c	2.16485	0.000185439
Stra8	1.57502	4.24e-161
Stx1b	1.11308	0.000344526
Stxbp1	1.11042	2.49449e-30
Styk1	6.20756	2.82713e-06
Sult5a1	1.75465	1.32643e-06
Susd6	1.03045	5.38934e-33
Sv2c	1.55227	1.63851e-05
Sycp2	1.02541	8.9762e-06
Syne3	1.87694	2.86003e-14
Synm	1.16124	1.58466e-18
Syt12	2.69302	3.12944e-05
Syt17	1.10744	0.000934411
Syt5	1.61144	0.000240022
Sytl5	2.49013	0.00952172
Tacr2	1.83282	0.00178744
Taf7l	1.09096	2.24574e-08
Tap2	2.51271	4.85901e-23
Tapbpl	1.54584	1.89001e-06
Tarsl2	1.07237	1.4303e-10
Tbc1d4	1.94975	9.1102e-21
Tbx2	2.73521	3.71485e-08
Tbx21	2.38321	2.44796e-05
Tceal7	1.53215	0.0034349
Tchh	1.64751	0.00260567
Tcta	1.11623	5.23368e-07
Tepp	2.98797	9.53653e-11
Tex101	2.04372	7.93557e-17
Tex16	2.58812	2.52743e-05
Tex19.2	2.09492	1.04025e-12
Tgfb1	1.80165	1.51331e-25
Thbs4	2.00071	0.00272345
Thrb	1.71345	0.00511248
Thsd4	1.03591	0.00106337
Thsd7b	3.07965	0.00119547
Timm21	1.13307	1.86002e-08
Timm8a2	1.0895	0.00118088
Tiparp	1.04929	1.43124e-25
Tm4sf5	1.62767	4.94219e-05
Tmeff2	1.68348	1.12512e-06
Tmem130	2.33613	1.88738e-29
Tmem132c	1.25496	6.80546e-05
Tmem132e	6.10049	6.62941e-20
Tmem14a	1.22747	2.65558e-06
Tmem178b	1.95359	0.0021494
Tmem200a	3.18872	0.00868912
Tmem229b	1.04386	1.85635e-05
Tmem28	1.41091	5.46456e-10
Tmem30b	1.14378	1.16754e-07
Tmem62	1.85146	3.24995e-06
Tnfrsf11a	1.90794	7.02931e-08
Tppp3	1.35835	2.74553e-10
Trib2	1.30577	0.00108723
Trim52	2.18451	1.79785e-12
Trpa1	1.36033	1.49594e-09
Trpc1	1.03494	3.23238e-06
Tsc22d3	1.54766	1.70757e-34
Tspan12	1.28358	1.02332e-06
Tspan7	1.41783	2.96078e-22
Ttc9b	2.34168	0.00570461
Tubb4a	1.0973	1.14184e-06
Tulp1	1.19574	0.000329278
Txnip	1.76412	2.91e-170
Ube2cbp	1.34769	0.000305544
Ugt8a	1.1733	2.34697e-08
Unc5c	5.5837	8.25461e-05
Usp18	4.47114	0.00133889
Usp43	1.18659	0.000109655
Vamp5	2.33256	8.07856e-05
Vat1l	1.57245	0.0097177
Vgf	1.21366	0.0018658
Vipr1	2.97537	3.79838e-58
Vps37d	1.07426	0.00138307
Vsir	2.50048	9.78636e-13
Vstm2b	2.47772	0.00168074
Vstm5	2.09168	0.0062313
Vwa3a	2.41055	0.000234306
Vwa5b2	1.55472	1.26617e-06
Wbscr17	1.63923	8.27668e-09
Wfdc10	4.20601	9.06398e-05
Wfdc15a	2.33632	0.0041272
Wif1	2.83893	1.61373e-14
Wnt11	1.19231	8.96664e-05
Wnt7a	4.21199	0.000364695
Wnt7b	1.12085	0.00260689
Wnt9a	1.84911	4.38177e-17
Zfp703	1.19921	0.000143609
Zfp750	1.36124	6.81766e-32
Zfp786	1.26639	0.000710948
Zfp92	2.587	0.00147064
Zic1	1.42167	0.00381359
Zmat1	1.27648	0.00740087
Zp1	4.32722	1.46647e-09
Zswim7	1.158	3.90336e-12
mt-Nd6	1.21475	4.70402e-23
mt-Rnr1	1.57628	1.26312e-14

## Sheet: CTCFL U vs D_Downregulated
gene	log2FoldChange	padj
1700016D06Rik	-2.03717	2.08426e-08
1700042O10Rik	-3.16929	0.000932196
2310033P09Rik	-1.03314	1.86266e-09
2610509F24Rik	-1.92714	0.000575866
2810408A11Rik	-1.17795	2.41927e-08
2810429I04Rik	-1.06186	0.00250211
2810474O19Rik	-1.00773	1.14593e-51
3110001I22Rik	-1.24559	0.000418667
4930522L14Rik	-1.28554	3.63021e-09
5430403G16Rik	-1.15977	1.03024e-08
6030419C18Rik	-1.16493	0.00705344
6330410L21Rik	-2.87453	7.88848e-25
A2m	-1.94059	9.41977e-40
A430057M04Rik	-1.86763	0.00261625
A730049H05Rik	-4.64954	0.00185962
AC124426.3	-1.51312	8.09108e-19
AC124426.4	-1.00248	4.51003e-10
AC131687.1	-1.465	0.00641327
AC134254.4	-1.19681	0.00173753
AC134917.2	-1.72448	0.00100111
AC155637.1	-1.01973	0.00373041
AC167192.3	-1.40019	0.00018741
AC167222.1	-1.40299	0.00839479
Adamts9	-1.16863	6.3494e-12
Adgrg6	-1.40941	0.00439718
Adnp	-1.43076	0.00170478
Adora1	-1.2694	0.00294487
Ak4	-1.23112	5.07915e-55
Akr1c21	-6.16741	0.000518904
Ankdd1b	-2.05201	0.00808468
Ankrd37	-1.62799	3.84177e-05
Aoah	-2.58869	2.78778e-07
Aoc3	-1.48634	0.00398002
Apobec2	-1.06353	5.23315e-11
Arhgap31	-1.58679	0.00415479
Arhgef18	-1.08627	1.13947e-28
Arid5b	-1.19095	1.1645e-39
Aspa	-1.85348	0.00866266
Atp1a2	-1.16755	2.28791e-17
Atp2b2	-1.86059	7.55435e-45
B230354K17Rik	-1.2922	1.1963e-14
B4galnt4	-1.08961	7.47033e-27
BC002059	-1.24769	3.44471e-12
BC048679	-1.79347	0.00624331
Bag5	-1.09356	1.3327e-12
Bcar3	-1.06383	4.24801e-15
Bcl2l12	-1.14121	1.1704e-05
Bcl2l14	-1.47742	7.50891e-10
Bcl3	-1.50477	1.35814e-23
Bend5	-1.12593	0.000434262
Birc3	-1.42868	7.73664e-11
Bmper	-2.11968	9.61836e-10
Bnip3	-1.26344	7.77558e-15
Brpf3	-1.02441	3.39551e-22
C3	-1.23992	0.00443336
CT009718.1	-1.24084	1.80142e-07
CT010465.2	-1.86537	0.00217594
Car8	-1.0758	0.00310086
Ccdc116	-1.60793	0.00922101
Ccdc33	-1.23917	0.00710228
Ccin	-1.60788	0.00273078
Cd247	-2.249	2.49491e-08
Cd3eap	-1.41027	1.84915e-17
Cdc42ep5	-1.20058	3.79464e-11
Cdh22	-1.27027	0.00217594
Ceacam1	-1.75443	9.11758e-08
Celsr3	-1.08206	0.000154681
Cemip	-1.80518	1.74689e-14
Cenpi	-1.03961	2.69569e-20
Chpf2	-1.24576	1.9744e-09
Ckap4	-1.12521	5.60131e-39
Clec2h	-5.88559	0.00191085
Commd5	-1.16417	2.78778e-07
Cox7a1	-1.44895	5.24995e-13
Cradd	-1.01415	0.000428099
Cyp26b1	-1.19143	2.82901e-09
Cyp2b23	-1.44886	1.08384e-05
Cyp4f14	-2.8561	7.85139e-34
D130040H23Rik	-1.07882	0.00211423
D17H6S53E	-1.12652	0.00810282
D230025D16Rik	-1.08002	1.1805e-27
Dancr	-1.00559	1.65352e-06
Dcun1d4	-1.03065	1.10611e-11
Ddah1	-1.05324	1.36052e-13
Dido1	-1.39344	3.37034e-32
Dkk1	-1.94606	1.01805e-15
Dlc1	-1.04858	5.80779e-39
Dnajc6	-1.25745	2.65328e-12
Dpp6	-1.45806	0.000162741
Dppa3	-1.33764	8.35872e-31
Dppa3-ps	-2.39059	0.00188986
Dusp27	-2.81149	1.39222e-60
EU599041	-1.1149	1.18586e-11
Egflam	-2.30013	1.0942e-06
Egln3	-1.25793	1.3279e-13
Egr2	-1.84682	0.00586202
Enpp3	-2.13086	2.92274e-07
Epha4	-1.01055	4.0417e-37
Epp13	-1.20676	0.00379765
Esrp2	-1.05373	0.000119036
Eva1a	-1.2753	8.46351e-08
Exoc3l2	-1.19237	0.000301893
Exoc8	-1.15573	2.18054e-06
Fadd	-1.01106	0.000395654
Fam151a	-2.00657	6.55175e-07
Fam83h	-1.44849	5.20371e-09
Fastkd5	-1.78491	9.03419e-07
Fblim1	-1.44702	1.01239e-74
Fem1a	-1.28877	7.44121e-08
Fkrp	-1.1072	1.63315e-05
Fosb	-3.00231	2.3486e-19
Foxr1	-1.1466	0.00334425
Fzd6	-1.19689	2.90407e-06
Gad2	-2.05269	1.071e-09
Gap43	-1.36556	8.62428e-12
Gas2l1	-1.24808	7.21475e-22
Gdpgp1	-1.29443	4.13187e-07
Gjb3	-1.11085	4.50842e-44
Glipr1	-1.05668	0.00165631
Glmn	-1.25643	2.95459e-12
Gm10351	-2.15394	1.20146e-05
Gm10416	-1.89809	0.000437772
Gm12966	-2.17123	6.78337e-14
Gm13128	-1.49306	0.00039919
Gm14168	-4.9106	0.00580934
Gm14295	-1.33996	5.45335e-06
Gm14305	-1.09816	0.00486247
Gm14322	-1.0473	0.00985837
Gm14326	-1.6124	3.12537e-07
Gm14399	-1.17947	0.000831333
Gm14401	-1.46927	0.00323011
Gm14403	-2.14548	4.93256e-12
Gm14410	-1.4452	0.00881156
Gm14820	-1.72706	0.000855994
Gm15915	-1.17577	0.000323221
Gm16845	-2.03992	0.00892731
Gm17067	-1.54008	1.88286e-33
Gm17768	-1.67182	0.000174512
Gm20541	-1.33309	3.98733e-06
Gm20939	-1.34291	4.20041e-13
Gm26722	-2.20314	0.00123939
Gm26779	-1.91259	0.00472854
Gm27234	-1.87378	0.000310826
Gm27605	-2.36026	0.00208654
Gm29630	-3.38827	1.63247e-05
Gm33027	-1.31479	0.000312717
Gm3604	-1.04675	1.5378e-07
Gm38100	-2.52271	0.000859754
Gm4275	-5.45601	0.0086554
Gm4540	-3.66916	0.00675133
Gm5363	-3.81452	1.2267e-18
Gm6445	-1.05176	1.09157e-08
Gm6871	-1.46617	1.43526e-14
Gmppb	-1.23362	7.87929e-08
Gna15	-1.07189	2.56912e-06
Gpatch4	-1.02422	1.08021e-16
Gps2	-1.21749	3.22289e-14
Grin1	-2.30396	1.34725e-21
Gsc	-1.36536	0.00157236
Gsdmd	-1.06871	0.00026913
Gtsf1l	-1.32777	8.62346e-16
Halr1	-1.06034	0.000786782
Havcr1	-1.92095	7.44945e-05
Heatr3	-1.09166	4.91701e-27
Hoxb13	-1.67981	2.03329e-05
Hpdl	-1.2502	0.00935089
Hrc	-1.0926	8.55356e-05
Hs3st1	-1.04906	4.50702e-10
Hs6st1	-1.22675	2.4232e-64
Hsd17b11	-1.49	2.64142e-38
Htr5a	-2.27622	0.00266943
Ifitm1	-1.94881	7.82542e-33
Igf1	-3.07529	4.205e-12
Igf2os	-2.18095	0.00217085
Il18	-2.40869	0.00395833
Ina	-1.4301	8.38763e-16
Ints5	-1.14096	2.59911e-13
Irak3	-1.06112	3.29449e-06
Islr2	-1.28318	1.12106e-18
Jakmip1	-1.01898	1.11554e-25
Jrk	-1.13169	0.00140441
Khdc3	-2.10661	1.14828e-09
Klf2	-1.4548	1.11527e-52
L1td1	-1.71533	1.84e-140
L2hgdh	-1.00644	2.58967e-19
Lima1	-1.04065	1.74479e-33
Lonrf2	-1.79831	0.00580566
Lrp8os2	-1.42432	1.4958e-05
Lrrn2	-1.06841	0.00428613
Lrrn4	-1.19229	0.000251846
Ly6a	-1.68125	9.94303e-06
Map2k3os	-1.73725	7.40282e-08
Mep1b	-1.86076	2.54196e-17
Mettl25	-1.03227	7.40067e-08
Mfsd2b	-1.03929	0.00741
Mgat4c	-1.35556	0.00204021
Mitf	-1.04694	8.72858e-21
Mobp	-1.87872	3.76779e-08
Morc1	-1.04459	8.92287e-21
Msc	-2.68925	0.000287539
Mterf2	-1.18109	0.000243825
Mtmr12	-1.09249	1.2846e-29
Mup6	-1.4132	0.00674862
Myb	-1.92363	3.44711e-05
Mycn	-1.50149	6.4437e-21
Myo10	-1.03801	6.44363e-45
Nat1	-2.37053	0.00367616
Nat2	-1.35692	0.000164778
Neurog3	-1.60089	0.00295176
Nfatc2ip	-1.15111	4.02253e-50
Nfkbid	-1.18928	0.00171396
Nfkbie	-1.05834	0.00240292
Nkain4	-2.52018	0.000190404
Nostrin	-1.64601	1.14062e-10
Ntrk3	-1.45007	2.18287e-05
Obsl1	-1.17248	6.51002e-27
Osmr	-2.78403	0.000745812
Otx2	-1.90795	1.29753e-20
Pcsk1	-1.55001	0.000531849
Pdlim4	-1.19457	6.30975e-06
Phf11d	-1.05661	1.66781e-12
Phlda2	-1.09028	1.55966e-16
Pipox	-1.03569	1.69343e-12
Pkd2	-1.60144	6.14103e-16
Pla2g4c	-1.77004	0.00402463
Plac1	-2.61462	0.000338567
Platr10	-1.09014	2.84908e-33
Platr11	-1.85078	4.04685e-09
Plxna4	-1.92954	1.88159e-05
Pou4f2	-1.09129	0.00211586
Prag1	-1.21031	2.46838e-12
Pramel7	-2.19355	4.45832e-09
Prdm14	-1.17465	5.55558e-26
Prlr	-2.45407	0.000193787
Prmt8	-2.0429	1.52593e-40
Prss35	-2.95327	3.71344e-46
Psors1c2	-1.1789	0.0097349
Pth1r	-1.58139	6.62058e-20
Rai1	-1.0312	1.33882e-10
Relb	-1.58612	1.1905e-17
Rem2	-1.88942	4.15366e-05
Rgs16	-1.14777	1.07183e-14
Rgs20	-1.38957	0.00729192
Ripk1	-1.30146	1.87949e-08
Rnasel	-1.66065	3.62192e-06
Rpl15-ps5	-3.14597	0.00505531
Rundc3b	-1.17982	1.60965e-06
Runx3	-1.05744	8.57809e-06
S100g	-1.10752	0.000191846
Senp8	-1.22253	9.17495e-06
Serpina3i	-6.44332	0.000210454
Serpina3m	-1.62927	8.41315e-07
Serping1	-1.52147	2.67763e-11
Setbp1	-1.9114	0.00334818
Sez6l	-1.52132	0.00784649
Sgk1	-1.29709	8.82e-107
Sh3bp5l	-1.10838	6.09455e-14
Shank1	-1.28055	0.00103155
Slc16a5	-2.33879	0.000898119
Slc18b1	-1.77186	7.88261e-05
Slc25a10	-1.09487	5.34794e-06
Slc6a1	-2.1368	4.59624e-05
Slc6a15	-1.48503	0.000243674
Sncb	-1.07297	0.00401459
Sox1	-1.23713	1.92669e-08
Spic	-1.85911	2.15308e-41
Ssc4d	-1.58186	0.00372981
St8sia1	-1.53482	1.22053e-27
Stra6	-1.08384	0.000148019
Sync	-1.09013	0.00186402
Tagln3	-1.80263	0.000586898
Tcl1	-1.4516	8.29672e-18
Tcp11l2	-1.3058	0.00521057
Tdgf1	-1.23451	3.3259e-101
Tdgf1-ps1	-1.27157	1.39604e-16
Tdh	-1.3326	1.05389e-46
Tex45	-5.69374	0.00349455
Thap6	-1.16217	3.08702e-06
Timp2	-1.01516	3.04596e-07
Tlnrd1	-1.36728	3.41101e-08
Tmem64	-1.15225	3.4814e-42
Tpbgl	-4.58722	8.0573e-07
Trim2	-1.71535	5.83477e-31
Trim28	-1.01639	1.11288e-66
Trir	-1.37403	7.24309e-18
Trp53rkb	-1.36441	0.00996607
Ttpa	-2.48562	0.000112101
Ubxn2a	-1.25207	1.17015e-44
Urgcp	-1.17123	4.17716e-05
Uros	-1.31982	0.000798747
Vtcn1	-4.62437	0.00514202
Vwa3b	-1.59714	3.07949e-10
Xkrx	-5.36237	0.00166001
Zfhx2	-1.13031	9.7762e-18
Zfp296	-1.68079	4.32674e-69
Zfp324	-1.84228	4.27299e-05
Zfp345	-1.41736	3.02507e-08
Zfp566	-1.61921	6.93199e-14
Zfp59	-1.30055	6.17133e-14
Zfp607b	-1.00086	0.00374791
Zfp74	-1.04243	5.76221e-10
Zfp758	-1.47114	0.000784918
Zfp808	-1.23024	1.8608e-17
Zfp819	-2.59655	0.000192523
Zfp820	-1.21663	6.81537e-15
Zfp865	-1.02722	1.63658e-07
Zfp932	-1.01765	8.47629e-06
Zfp935	-1.36577	9.56574e-09
Zfp936	-1.58984	1.60468e-14
Zfp944	-1.00071	2.35531e-06
Zfp946	-1.10043	8.0644e-05
Zfp959	-1.33917	1.03434e-07
Zfp975	-1.04734	8.90659e-12
Zfp976	-1.1876	4.53744e-18
Zfp977	-1.4354	3.58483e-12
Zfp987	-1.3411	0.000972641
Zfp988	-1.45069	7.75626e-19
Zfp990	-1.06261	1.60416e-33
Zkscan2	-1.35013	1.66778e-11
Zscan5b	-2.45734	0.000980813
mt-Nd1	-1.00996	1.04419e-09

## Sheet: CTCFL U vs ID_Upregulated
gene	log2FoldChange	padj
0610009E02Rik	3.15235	0.00359862
1110017D15Rik	4.85103	0.000254028
1110032A03Rik	1.21344	1.14908e-05
1110032F04Rik	1.9604	0.000164427
1300017J02Rik	1.16891	0.00663667
1520401A03Rik	2.78637	0.00149069
1600015I10Rik	5.77928	0.00986661
1600023N17Rik	5.83749	0.00798834
1700007K13Rik	1.30466	2.93795e-15
1700010D01Rik	6.1609	0.00278432
1700011D18Rik	6.00858	0.00429538
1700013H16Rik	1.8625	0.00126182
1700016H13Rik	1.774	0.00258269
1700016K19Rik	2.32711	5.31036e-06
1700019B21Rik	4.56954	1.42626e-43
1700020N01Rik	1.77471	0.00160435
1700028I16Rik	2.46739	6.49479e-07
1700047K16Rik	4.05737	0.00571694
1700067K01Rik	2.2168	0.000916694
1700088E04Rik	2.59357	2.86186e-08
1700096K18Rik	1.07544	0.00544557
1700109H08Rik	1.16092	9.88154e-05
1700125H20Rik	2.9587	3.29741e-05
1810010H24Rik	1.51906	8.65964e-05
2300009A05Rik	2.084	2.97185e-08
2310009B15Rik	1.38939	1.86449e-12
2310015A10Rik	2.34507	0.0019221
2310039H08Rik	1.52067	4.44999e-07
2310039L15Rik	1.89093	0.00681956
2310040G24Rik	1.98818	6.29862e-06
2410004P03Rik	2.41001	0.00058999
2510009E07Rik	1.84029	7.43538e-29
2610016A17Rik	2.34978	0.00582064
2610528J11Rik	2.24034	0.00892818
2810402E24Rik	2.04362	0.000960839
2810428I15Rik	1.05459	3.26011e-19
2810468N07Rik	1.64808	3.81253e-06
2900093K20Rik	2.07555	0.000812367
3110062M04Rik	1.25487	1.25951e-05
3830403N18Rik	2.41677	0.000110455
4833413G10Rik	2.13913	1.44292e-07
4833418N02Rik	2.63231	0.007008
4833427G06Rik	2.78766	0.00982918
4921507P07Rik	1.26592	5.66609e-06
4930415F15Rik	5.27625	0.00681969
4930502E18Rik	3.61149	1.45087e-08
4930509E16Rik	4.16544	1.15055e-07
4930523C07Rik	2.47002	1.00222e-08
4930526A20Rik	1.70982	0.000494259
4930539E08Rik	1.53844	2.38331e-05
4930550C14Rik	1.74767	1.78972e-05
4930591A17Rik	2.02209	0.000184012
4933402E13Rik	2.07678	2.02788e-12
4933408B17Rik	1.96614	4.62139e-05
4933416C03Rik	1.60004	0.00393749
4933421O10Rik	2.89175	0.00301536
4933427D06Rik	1.23336	8.10684e-19
4933431E20Rik	1.1777	1.13375e-06
5033404E19Rik	2.18317	0.000705483
5033430I15Rik	2.63439	0.000770494
5730409E04Rik	1.05655	0.00113321
6430548M08Rik	1.92194	3.8652e-06
6430710C18Rik	2.08506	0.00756638
8030453O22Rik	3.93446	0.000169524
9330151L19Rik	2.04337	4.38847e-05
9330175E14Rik	3.65311	4.80498e-07
9530053A07Rik	1.73413	2.6809e-11
9530062K07Rik	2.05712	0.00828408
9530085L11Rik	2.76218	0.000111358
A530040E14Rik	6.86112	0.000120945
A630072M18Rik	2.3648	2.39781e-08
A930037H05Rik	1.6107	0.00324536
AA467197	2.19749	4.00081e-07
AC091785.2	3.1248	2.06949e-08
AC122860.2	4.15547	3.46995e-06
AC123720.1	3.07162	7.03866e-25
AC124595.1	3.44695	1.63653e-06
AC125374.3	3.28092	2.13759e-11
AC131687.1	1.35346	0.000277996
AC131709.1	4.20084	0.00202739
AC132623.2	1.19255	0.00973556
AC134329.1	1.60255	1.01e-05
AC155709.2	1.53638	0.0046039
AC158365.1	1.55552	0.001865
AC159104.1	6.55693	0.000598069
AC165260.5	2.61475	0.000701139
AI413582	2.06014	1.11288e-13
AI480526	2.21734	2.77609e-11
AL591207.3	3.34616	0.00782187
AU015836	1.04858	4.50195e-07
AV320801	2.77734	0.000927678
Aard	1.80226	5.09898e-25
Abca2	1.91477	5.21056e-89
Abca3	1.17618	7.74542e-25
Abcb9	2.02086	0.000105
Abcc10	1.08176	5.87867e-13
Abcc6	1.59748	0.00568175
Abcd4	1.61718	3.3169e-32
Abhd11os	1.45833	4.91538e-10
Abhd14b	2.38343	1.38354e-13
Abhd15	2.21804	0.002334
Abhd5	1.36329	4.57072e-28
Ablim3	3.88716	7.00675e-23
Acaa1b	1.97635	9.35827e-15
Acacb	1.05907	1.51853e-14
Acadvl	1.36407	7.88176e-39
Acbd7	1.67852	3.45158e-08
Accs	1.70235	2.83927e-10
Ace	1.13537	0.00195311
Acy3	1.80298	4.89007e-12
Acyp2	1.18939	0.00801012
Ada	1.66394	1.79991e-15
Adamts1	2.11631	6.84816e-38
Adamts15	1.93805	3.29176e-11
Adamts2	1.79007	1.24087e-06
Adamts5	6.07123	0.0036592
Adamtsl4	1.2934	1.69041e-16
Adamtsl5	1.94938	0.000463494
Adck2	1.64946	1.11294e-17
Adcy7	1.73386	2.99925e-09
Add2	4.35167	3.3164e-39
Adgrb1	1.23382	0.000700399
Adm	1.99307	2.37867e-11
Adora2a	1.72626	0.000589893
Adra2c	3.85067	3.51939e-09
Adtrp	1.01303	1.52588e-05
Afap1l1	1.68163	2.09097e-10
Agbl3	1.3641	0.00451727
Ager	2.01964	1.22153e-06
Ahrr	1.38527	0.00851324
Ahsg	1.46251	0.000177953
Aifm3	1.40525	3.50736e-07
Akip1	1.12234	4.40292e-13
Akp3	4.26595	5.45302e-06
Aldh1a2	2.46979	2.44754e-15
Aldh3b2	3.33973	9.56365e-05
Aldh4a1	1.22737	6.32136e-25
Aldh5a1	1.03729	1.23914e-15
Alk	2.93772	0.00194356
Alox12	1.24918	3.95396e-17
Alox12b	1.52676	0.00965319
Alox12e	4.15974	2.89493e-07
Alox15	2.45148	1.28018e-06
Alox5	2.12449	4.76428e-12
Aloxe3	2.08914	2.51408e-07
Alppl2	1.9701	0.000683608
Amer2	1.51155	0.0076425
Amfr	1.39667	5.15219e-19
Amigo2	1.43245	7.19736e-07
Amy1	2.76749	0.00925397
Angptl2	2.89117	1.83268e-21
Ankrd13d	1.54465	7.4375e-06
Ankrd2	6.91815	5.35494e-05
Anxa8	1.75967	3.7821e-38
Aoc2	1.66574	4.38104e-18
Aox4	1.97906	1.74397e-06
Ap1m2	1.23733	4.74949e-12
Apc2	2.57986	0.000129026
Apobr	2.27725	3.76957e-13
Apon	5.09408	0.00140974
Aqp3	1.00979	1.80882e-24
Aqp5	2.19072	7.32376e-06
Aqp8	1.40082	1.16182e-09
Areg	2.4853	0.00036836
Arg2	3.25179	6.43793e-09
Arhgap40	2.88112	0.000486268
Arhgef39	1.03434	4.62301e-14
Arid3c	3.43189	4.51952e-13
Arid5a	1.51843	4.88897e-11
Arl4d	1.09112	1.07691e-19
Arl5c	1.09723	1.43264e-05
Arrdc3	1.23209	1.05707e-36
Arrdc4	1.01664	7.66178e-32
Asap3	1.43957	1.86902e-11
Asic1	1.11202	1.00469e-07
Asl	1.31024	4.26294e-41
Asphd2	1.26177	9.9371e-05
Asrgl1	1.32396	1.09676e-46
Atp2a1	2.0751	8.01615e-07
Atp4a	1.34533	0.00606047
Atp8b3	1.28386	7.31699e-05
Avpr1b	3.40725	2.22704e-06
Azin2	1.54336	3.4959e-37
B230206L02Rik	1.93594	1.0863e-30
B2m	1.0718	1.29009e-25
B3galt5	2.45588	1.50001e-05
B3gat2	4.54939	2.29713e-08
B3gnt7	1.2464	1.32417e-17
BC026585	1.12183	1.03874e-12
Baiap2l2	2.09114	1.62281e-05
Baiap3	1.81187	2.52869e-07
Barx1	1.80457	2.16765e-05
Barx2	3.65263	3.99149e-14
Bcan	1.9405	9.83635e-23
Bcas1	1.63781	4.90631e-20
Best1	2.87425	3.41579e-15
Bex2	1.01507	9.75995e-15
Bhlha15	1.15025	0.00076819
Bhlhe41	1.68578	4.24444e-19
Bicdl2	1.81224	0.00147731
Bmp1	1.37048	1.0782e-14
Bpifb4	2.67514	2.36429e-07
Bpifb5	2.29538	2.23715e-06
Bspry	1.07876	1.33274e-06
Bst2	1.2273	4.22287e-39
C030037D09Rik	1.23266	0.00786769
C130036L24Rik	1.77814	0.00103099
C130060C02Rik	6.18246	0.00265949
C1ql2	5.47708	4.7037e-08
C1ql4	1.6042	0.00070906
C1qtnf4	2.16854	0.000776194
C1qtnf6	1.83078	1.59179e-09
C2cd4b	2.92968	6.20411e-09
C430049E01Rik	3.45242	0.00997287
C8g	1.29029	0.00203887
C920009B18Rik	1.22943	0.00406307
C920021L13Rik	2.91464	0.00154805
Cables2	1.35536	2.63226e-20
Cabp2	2.17728	0.00073129
Cage1	1.72258	1.30523e-05
Calb2	1.24474	6.68974e-12
Camta2	1.14338	4.49538e-17
Capn11	2.02793	4.76088e-05
Car6	1.77576	0.00742832
Card14	1.68076	0.00743317
Card6	1.20018	2.54023e-05
Casp14	2.02763	5.21224e-15
Cavin1	1.20414	1.47891e-38
Cblc	1.06977	0.000179058
Cbln2	4.72892	3.42512e-15
Ccdc136	1.52617	2.42716e-57
Ccdc153	4.39615	0.000685193
Ccdc157	1.48622	2.31576e-08
Ccdc181	1.26148	7.96821e-18
Ccdc189	1.77278	2.60335e-07
Ccdc40	1.12897	5.97578e-08
Ccdc65	3.7374	1.9152e-05
Ccdc71l	1.05948	2.19297e-05
Ccdc74a	1.86339	0.00105682
Ccdc85b	1.44775	2.27277e-06
Ccdc88b	1.33692	0.00019031
Ccna1	1.35772	0.00883114
Ccno	1.73457	6.97833e-11
Cd164l2	1.45938	8.34052e-07
Cd3e	1.19722	0.00461622
Cd40	1.59868	2.58145e-06
Cd7	2.88691	2.14991e-10
Cd74	1.4112	0.000590294
Cdc42bpg	1.61047	9.30236e-81
Cdc42ep2	1.91804	1.64378e-05
Cdh24	1.05316	0.000565353
Cdk20	1.11539	2.8755e-06
Cdkn1c	1.25129	2.78966e-28
Cdkn2b	1.79004	9.41557e-09
Cdkn2c	1.26735	0.000562773
Cdkn2d	1.48803	5.02472e-20
Cdsn	2.68429	1.49067e-06
Cdx1	2.13729	2.22775e-33
Cdx2	2.55052	0.00292209
Ceacam10	2.2512	0.00801082
Cebpa	2.44818	8.78693e-09
Cebpd	1.82233	0.00384048
Cecr6	5.36023	0.00519983
Cela2a	1.39671	0.000258869
Cep131	1.25353	1.07357e-26
Cep83os	1.9591	0.00436347
Cep95	1.00489	2.78975e-21
Cercam	1.39394	6.57452e-40
Ces1c	2.31575	0.00307954
Cetn4	1.511	0.000878047
Cfap100	1.29695	0.00715461
Cgref1	2.27481	4.65349e-54
Chad	6.0846	0.00317184
Chit1	1.26816	0.00462364
Chrm4	1.39176	0.000389659
Chrna4	1.03052	2.08989e-05
Chst1	1.57101	2.05673e-08
Chst2	1.36904	0.00491867
Chst4	6.40487	0.000768149
Cib2	1.25289	0.00195782
Cilp2	2.0556	1.96065e-10
Cirbp	2.1869	2.06931e-66
Cited1	2.09269	1.18776e-30
Cklf	1.49082	7.07554e-11
Clcf1	1.29629	0.0055597
Clcnka	1.53787	5.87129e-05
Cldn1	5.17088	5.31596e-22
Cldn10	3.21487	0.000838147
Cldn11	3.40331	0.00985361
Cldn23	3.44503	0.0084954
Cldn3	1.61926	6.33834e-08
Clec2l	1.46444	0.000184462
Clip3	1.03811	1.15423e-15
Cln6	1.24264	1.17228e-37
Clu	2.32108	9.3318e-92
Cnbd2	1.07188	0.00181145
Cnga3	1.05486	2.46191e-28
Cnksr1	1.81781	2.65007e-10
Cnnm4	1.36775	6.7625e-29
Coch	1.02388	0.00197151
Col16a1	2.04875	9.10513e-11
Col1a1	1.86556	1.41204e-27
Col23a1	1.17776	0.000969618
Col2a1	1.90349	1.12525e-13
Col6a1	1.62786	0.000226277
Col6a2	4.62249	1.53e-155
Col6a4	1.37564	0.000270033
Col7a1	1.12398	0.000276426
Colec11	7.06262	2.36129e-05
Commd3	1.00806	4.0019e-23
Coq10a	1.15355	3.51269e-11
Coq8a	1.06389	3.31274e-09
Coro1a	2.12425	1.32794e-14
Coro2a	1.12871	1.12612e-17
Coro6	1.42142	2.47374e-05
Cox20	1.00482	8.89705e-08
Cox6b2	1.39659	2.33813e-26
Cpm	1.08523	5.10224e-10
Cpne7	1.05317	0.000306498
Cpt1c	1.32989	1.74428e-56
Cpxm2	2.1814	6.62099e-05
Cpz	1.22248	1.57239e-05
Cr2	4.48107	6.53003e-13
Cracr2b	1.21132	0.00028742
Creg2	3.25068	1.03397e-21
Crhr1	2.81939	0.00243845
Crhr2	1.94072	4.28983e-09
Crip1	1.30513	1.19993e-22
Cryga	2.94744	3.87869e-06
Csdc2	1.63671	0.000207599
Csrnp2	1.38003	5.18034e-32
Cst6	2.75773	0.00101021
Ctcfl	4.66271	0
Cthrc1	1.27551	0.000272223
Ctsh	2.97748	2.10036e-12
Ctxn1	1.8298	1.29023e-12
Cutc	1.116	1.6063e-07
Cxcl16	2.318	4.72278e-30
Cxx1c	2.52405	0.00030668
Cyct	1.82248	1.41119e-30
Cygb	2.0337	0.00153398
Cyp1a1	3.11649	1.07402e-68
Cyp1b1	1.76891	5.58131e-09
Cyp26a1	4.48797	1.39721e-11
Cyp26c1	3.71844	0.00566728
Cyp27a1	1.29958	9.05465e-09
Cyp2c55	1.77905	6.87111e-06
Cyp2d22	1.09505	7.42559e-05
Cyp2u1	1.36792	2.16349e-09
Cyp46a1	2.21825	6.28553e-07
Cyp4v3	1.22263	0.00445484
D130020L05Rik	2.00548	1.73251e-11
D5Ertd605e	1.56878	0.0067016
D630023F18Rik	1.2915	2.04934e-16
D630029K05Rik	3.2464	0.00431458
D6Ertd527e	1.67753	0.00194356
D930028M14Rik	2.13182	5.10789e-05
Dapk2	2.03557	0.000551755
Dcxr	1.11347	6.52665e-18
Ddit3	1.86931	6.71662e-51
Ddit4	1.13375	9.42089e-46
Ddit4l	1.68308	1.86358e-26
Dennd2d	2.00091	0.000195841
Dexi	1.65893	1.24555e-09
Dgat1	1.41955	6.82296e-16
Dgat2	1.25957	8.27322e-13
Dhrs13	1.04072	5.58414e-06
Dio3	1.534	2.01679e-13
Disp3	1.08376	0.0059565
Dkkl1	2.04994	1.23004e-29
Dlk2	3.65039	4.92609e-06
Dll1	2.39813	7.21712e-69
Dlx3	2.31339	3.6571e-28
Dmkn	1.47839	0.000262228
Dmrt2	2.39566	5.58369e-07
Dmrtb1	1.44345	6.74268e-10
Dnah10	2.60834	4.47822e-20
Dnaja4	1.41352	8.12657e-11
Dnajb3	2.19645	1.01393e-05
Dnajc12	1.48955	2.52343e-13
Dnajc22	1.93377	1.63315e-12
Dnm1	1.18889	3.27724e-27
Dnmt3bos	5.88839	0.00656062
Doc2a	1.04643	0.000576983
Doc2g	1.54984	0.00145895
Dok4	1.10522	0.00113689
Dpep2	3.6422	0.00181174
Dpep3	3.17624	1.04926e-50
Dpf1	1.18643	5.04746e-10
Dpysl3	1.33511	3.43323e-32
Dpysl4	1.45614	0.00743747
Dqx1	1.17543	9.0687e-05
Drc1	1.89052	3.42891e-06
Drd1	3.40124	0.000424638
Dtx4	1.24341	1.1308e-05
Duox1	1.9462	0.000764748
Dus4l	1.03635	2.44353e-07
Dusp13	2.67329	0.000625155
Dusp15	2.49455	2.17711e-08
Dusp28	2.25474	1.40471e-18
Dusp4	2.1291	4.78866e-15
Dusp8	2.23878	8.6895e-16
E130311K13Rik	1.77364	7.49948e-16
E330013P04Rik	6.59181	0.000309111
Ebf4	1.50891	1.30286e-06
Ecel1	2.20923	1.46586e-20
Ecm1	1.77595	3.38268e-21
Ednra	3.70465	2.71596e-15
Eef1a2	1.70788	0.00242595
Efcab10	3.25599	7.73495e-06
Efna2	1.01788	2.31493e-06
Efna3	1.01403	3.98129e-13
Efnb2	1.27435	9.34245e-14
Egfl7	1.04599	3.84529e-21
Ehd2	2.50006	1.75495e-24
Ehhadh	1.05636	0.00924194
Eid2b	1.16667	1.39753e-05
Emilin2	1.29153	0.00323153
Endog	1.03139	1.09851e-05
Enpp1	1.54326	1.81607e-07
Enpp5	1.19881	5.561e-16
Entpd2	1.38163	1.13753e-06
Epha1	1.3744	2.36517e-06
Ephx1	1.50636	2.01152e-68
Epop	1.0629	1.49864e-20
Eps8l2	1.11211	5.06267e-09
Epx	2.14089	0.000818329
Erfe	1.80517	6.48677e-12
Errfi1	1.05308	3.10041e-17
Espn	2.47922	3.10607e-57
Ethe1	1.05523	1.06825e-08
Etv4	1.06636	1.51495e-07
Evpl	1.01641	1.68651e-07
Exoc3l4	2.41072	0.000180509
F8a	1.70482	0.000212344
Fa2h	1.91116	1.6817e-06
Fads3	1.09411	0.00807812
Faim2	2.57504	4.02172e-10
Fam102b	1.00733	1.27347e-05
Fam110a	1.14502	1.02787e-05
Fam110c	2.2342	1.21513e-08
Fam124a	1.21868	8.88939e-05
Fam131a	1.02904	0.00218665
Fam131b	3.92425	4.63549e-14
Fam161b	1.45148	6.10649e-05
Fam166b	3.96523	0.00138478
Fam171a2	2.30853	5.84277e-22
Fam173a	1.10424	8.18583e-05
Fam181b	2.41919	1.16346e-12
Fam187b	2.35429	0.00175889
Fam196a	2.3879	6.49479e-07
Fam20a	3.75315	8.26842e-06
Fam212a	2.32419	9.4394e-06
Fam212b	1.10703	0.000741365
Fam219a	1.32679	3.07584e-05
Fam234a	1.49701	3.28275e-47
Fam3b	2.64813	2.34334e-11
Fam43b	2.48052	3.31661e-05
Fam46b	2.37049	3.90175e-10
Fam46c	1.48169	7.67805e-10
Fam69b	1.02594	0.00147093
Fam71f2	1.87282	9.59713e-05
Fam83d	1.01456	2.86873e-17
Fam83g	1.06545	4.71824e-12
Fam84a	2.09883	0.000280333
Fam90a1b	3.40838	1.05685e-15
Fam98c	1.14996	2.1097e-13
Fbln7	2.18682	0.000156602
Fbxl15	1.69404	1.13082e-06
Fbxo43	2.05286	0.00321105
Fbxo47	2.14167	9.30592e-14
Fbxw13	5.98597	0.00653488
Fcgr1	6.48324	0.000528603
Fermt3	1.79414	0.000834846
Fetub	1.21532	8.102e-08
Fgfbp3	3.01524	6.37036e-13
Fgfr4	1.58135	6.57153e-21
Figla	2.67767	1.00567e-05
Fkbp14	1.03026	1.0033e-06
Fkbp6	1.33334	3.34875e-05
Flcn	1.13897	2.98883e-24
Flt3l	1.2287	0.0082945
Flt4	2.05346	7.81668e-23
Flywch2	1.42946	4.67813e-07
Fmc1	1.06208	1.26367e-09
Fndc1	1.86004	2.63032e-11
Fndc10	1.10707	0.000614039
Foxa1	1.04862	0.00215702
Foxa3	3.37576	3.59088e-08
Foxc1	2.77656	8.42129e-08
Foxd1	1.32036	0.00802101
Foxd2	3.38904	7.26288e-05
Foxd2os	3.56826	6.50819e-21
Foxe1	3.67606	3.58044e-09
Foxf2	1.37861	0.0020661
Foxh1	1.13212	4.01541e-11
Foxn4	1.75384	3.09872e-11
Fpgs	1.21254	3.2797e-31
Ftl1	1.04927	0.000449041
Ftl2-ps	1.15532	1.46377e-50
Fut4	1.59576	3.78421e-09
Fxyd1	3.89714	1.04394e-07
Fxyd7	6.77875	9.42301e-06
Gaa	1.33606	1.60841e-71
Gabra1	7.20412	1.02747e-05
Gabra5	5.0228	2.48097e-07
Gabrq	5.94163	0.000570785
Gadd45a	1.1223	1.08903e-20
Gal	1.85124	7.50448e-06
Gal3st1	1.81842	3.07744e-08
Galr2	1.62599	0.000380569
Garem2	1.26087	0.00110154
Gas1	2.31854	1.09807e-05
Gatsl3	1.20289	5.6791e-14
Gchfr	1.898	1.49151e-07
Gdf10	3.56945	0.000155337
Gdpd1	1.38976	6.02661e-20
Gdpd2	1.8479	8.05656e-06
Gfap	1.58709	0.00300555
Gfy	1.91532	1.15573e-08
Ggcx	1.08181	2.54053e-12
Gipc3	2.81884	0.000191967
Gja3	1.87373	0.000420185
Gja4	1.49519	5.54027e-08
Gjb2	2.59343	1.30415e-17
Gldn	3.79262	0.000893198
Gltp	1.24229	1.07551e-27
Gm10177	1.14237	1.63016e-05
Gm10605	4.21779	3.11344e-15
Gm11427	1.90162	0.00328227
Gm11532	3.20312	0.00218593
Gm11613	2.93741	3.30924e-06
Gm11630	4.53472	0.00147751
Gm12203	1.54921	0.00639128
Gm12688	3.68039	4.20437e-12
Gm13375	1.79993	4.95314e-12
Gm13544	5.94731	0.00530575
Gm15506	2.71705	2.64325e-07
Gm15675	2.36728	2.22487e-13
Gm15755	3.21358	0.00404019
Gm15832	1.65898	8.0781e-05
Gm15834	5.84949	0.000837624
Gm15883	3.88567	0.00825386
Gm15892	2.01064	0.000229612
Gm15912	3.00545	0.00905499
Gm16062	2.8348	0.000638853
Gm16124	3.73012	1.80364e-07
Gm16224	3.27961	0.0064078
Gm16244	3.6929	2.93789e-13
Gm16251	1.49298	0.00742832
Gm16283	4.18962	0.00596756
Gm1673	1.29781	0.00325399
Gm17657	1.00571	0.00757142
Gm18336	1.14935	9.93918e-09
Gm19412	1.9671	2.18958e-05
Gm20005	1.47927	6.00495e-05
Gm2011	4.68297	0.000461018
Gm20443	6.11019	0.00356111
Gm21761	1.77825	2.9702e-05
Gm21964	1.31384	8.67782e-05
Gm2546	1.6313	0.00946773
Gm26606	7.2247	1.36067e-05
Gm26608	3.04434	0.00304054
Gm26616	2.98291	0.000451875
Gm26788	2.63826	0.00149707
Gm26917	1.8333	2.27575e-18
Gm2693	3.44221	5.00568e-06
Gm27167	2.77982	0.0082816
Gm2762	1.9884	1.0773e-07
Gm27956	4.91674	0.000193086
Gm28050	2.6156	2.39899e-07
Gm28438	1.42147	1.02913e-06
Gm28892	2.29639	0.00279827
Gm28940	3.86277	0.00524122
Gm29773	3.23746	4.11395e-15
Gm30504	1.636	0.000207279
Gm32031	3.14685	0.000745335
Gm32585	2.34124	1.84812e-07
Gm32742	5.85842	0.00847828
Gm32816	4.20676	0.000494274
Gm32856	1.15666	7.03237e-05
Gm3336	3.66533	7.88262e-05
Gm37125	4.01556	0.00448954
Gm37896	7.01325	3.52576e-05
Gm38099	5.25526	0.000826151
Gm38366	2.80317	0.00582118
Gm38534	5.7874	0.00109247
Gm42432	3.06748	0.00316152
Gm42641	1.50112	0.00203671
Gm42788	4.80124	0.000748358
Gm42890	1.44038	3.64522e-05
Gm43081	5.97149	0.00558964
Gm43205	2.34097	2.68348e-06
Gm43825	3.47419	0.00457151
Gm44760	2.26983	0.00188504
Gm45051	2.60866	0.00789731
Gm45124	5.06734	0.00160547
Gm45605	3.42568	0.00504278
Gm45767	2.46656	1.31279e-13
Gm5580	2.49089	0.00310869
Gm650	5.19127	0.00925986
Gm715	3.04538	0.00400021
Gm7932	2.86994	0.0050055
Gm7972	1.881	2.28246e-56
Gm8540	2.32845	0.00296163
Gm8994	1.47711	0.00419671
Gm9908	4.70391	6.13613e-05
Gm9922	5.98114	0.00610832
Gmfg	1.25295	1.76381e-16
Gmip	1.36468	3.48674e-08
Gnmt	1.86181	0.000311398
Got1l1	1.02574	1.45008e-16
Gp5	3.74424	0.00613469
Gpha2	2.40882	0.0012666
Gpr27	1.42266	2.48145e-05
Gpr3	1.63677	0.0099541
Gpr35	2.16441	0.00041727
Gpr4	1.71528	5.51328e-09
Gpr50	2.65539	1.16114e-05
Gpsm1	1.20528	5.24076e-14
Gpx2	1.3728	4.10948e-14
Gpx6	1.42442	1.07473e-05
Gramd2	1.01853	0.00876005
Grid2ip	1.46755	0.00736866
Grina	1.66219	1.0798e-69
Grip1os3	3.53593	0.00326013
Grk2	1.12677	2.49163e-45
Grk4	2.29291	0.000147024
Grm2	2.83394	2.5945e-14
Grn	1.04382	8.70493e-39
Gsdma	2.51268	6.18859e-06
Gss	1.48889	2.69042e-50
Gstm1	1.03362	2.5345e-16
Gstm3	1.10167	1.0615e-06
Gstm6	2.21496	3.87349e-10
Gstm7	1.11924	0.00123587
Gsto2	1.47314	4.46612e-05
Gstp1	1.10095	2.90317e-20
Gstp2	1.18219	1.40522e-05
Gstp3	1.23466	0.000178704
Gstt2	1.08371	2.20765e-08
Gtsf1	1.90086	8.36229e-11
H2-Aa	4.91541	1.25608e-05
H2-Ab1	2.09115	5.6326e-18
H2-Bl	1.43153	7.65897e-14
H2-D1	1.94556	5.04503e-72
H2-DMa	2.41474	2.20561e-42
H2-K1	1.34129	5.0118e-40
H2-K2	2.22426	7.06545e-05
H2-Q10	1.99284	2.47147e-17
H2-Q2	1.29537	1.20317e-06
H2-Q4	1.96633	4.27335e-16
H2-Q6	1.46232	0.000235824
H2-Q7	2.03065	3.41815e-61
H2-T-ps	3.60021	0.000114387
H2afj	1.32813	7.2913e-29
H60b	1.18362	0.000363607
Habp4	1.28054	6.67089e-15
Hand2	2.48265	0.000888287
Hbq1a	5.8599	0.000734277
Hbq1b	2.80797	0.00293544
Hcrtr1	2.88982	1.80626e-08
Hdac11	1.19629	2.78688e-09
Hddc3	1.12895	2.94909e-06
Hebp2	2.07215	1.20065e-15
Hemk1	1.0416	1.54215e-13
Hepacam	3.24936	8.20618e-07
Hes2	3.23496	5.53597e-07
Hes6	1.02484	1.89122e-09
Hey1	1.02341	0.00279262
Hey2	1.26709	0.000281145
Hhex	1.16721	2.68283e-09
Hic1	4.01169	4.0019e-23
Hip1r	1.33706	5.43613e-27
Hist3h2ba	1.68936	0.0072011
Hkdc1	1.2256	1.24936e-10
Hmcn2	1.21541	5.54742e-07
Hmgcl	1.09823	5.33385e-16
Homer3	1.52748	4.22684e-24
Homez	1.05022	1.03727e-08
Hoxa5	2.41671	0.00448009
Hoxa7	1.44925	8.34011e-07
Hoxb7	1.27056	0.00153402
Hpcal4	2.16881	6.65311e-10
Hrasls	3.42082	0.00476517
Hsd11b2	2.59626	6.60017e-12
Hsd17b1	1.41823	0.00203106
Htr7	6.26956	0.00171183
Hyal3	2.07108	0.000198411
Hyi	1.11707	3.55776e-05
Hypk	1.01476	1.5049e-06
Ica1l	1.80639	0.00499169
Icam4	2.80771	0.00234878
Icam5	1.57427	0.000642386
Idnk	1.04851	1.63597e-07
Ido2	2.62776	7.27503e-07
Ier5l	1.52315	3.88831e-21
Iffo1	1.0786	6.89952e-08
Ifi27	3.13303	1.17372e-27
Ifi30	1.68328	3.38309e-96
Ifi35	1.0007	0.000796551
Ifih1	2.41825	0.00115924
Ift27	1.08288	1.35926e-06
Igfbp3	1.52484	1.44191e-23
Igfbp6	2.36728	1.96829e-08
Igfbpl1	1.14576	0.000298416
Il10ra	3.80854	0.00213426
Il17f	1.46191	3.38102e-07
Il17ra	1.60621	1.20822e-16
Il33	1.08474	3.40174e-06
Il9r	2.01783	0.00094603
Ildr2	1.53803	0.000217232
Impdh1	1.04022	2.14791e-28
Inafm2	1.34269	1.02564e-08
Inca1	1.27676	1.59364e-05
Insl6	1.36742	0.000906884
Ip6k2	1.09411	1.3155e-18
Irf6	1.10274	2.26628e-18
Irf7	3.13629	2.06555e-05
Irf8	1.38071	3.71904e-10
Irx2	1.30354	3.46983e-12
Irx6	6.3911	0.000916099
Isoc2b	2.23141	4.29445e-06
Itga2b	1.58607	4.65097e-11
Itgae	1.83816	6.92504e-13
Itgb2	1.72841	0.00383262
Itgb7	1.65566	2.83103e-17
Jag2	1.092	3.07329e-14
Jak2	1.10883	5.04249e-12
Josd2	1.14445	0.000679858
Kcna2	6.97334	2.32022e-06
Kcna6	1.38415	0.00570499
Kcnj2	3.24609	0.000643743
Kcnj4	1.50554	3.5106e-12
Kcnk2	2.03237	0.000629013
Kcns1	2.95535	1.03754e-13
Kctd12	1.97257	9.14613e-33
Kctd19	1.88818	0.00302803
Kdr	1.79866	0.00428624
Khk	1.83862	4.01869e-39
Kif19a	1.47885	2.20794e-05
Kif6	1.58723	0.00537948
Kifc1	1.03014	7.76239e-42
Kifc2	1.25751	6.21892e-09
Kifc5b	1.17976	2.91256e-24
Klf14	1.67982	0.00314975
Klhdc8b	1.56647	1.31606e-10
Klhdc9	1.24998	0.00117382
Klhl21	1.01528	2.90806e-09
Klhl26	1.04127	6.02283e-21
Klk10	2.04707	6.69572e-07
Klk4	5.38954	0.00487094
Kremen2	1.97202	1.20452e-05
Krt12	5.80027	0.00958044
Krt18	1.4308	7.96998e-29
Krt20	2.85524	1.06627e-09
Krt33a	4.03615	0.002349
Krt7	1.0042	3.55212e-06
Krt78	4.34801	1.2584e-08
Krt79	2.58955	2.84517e-12
Kyat1	1.08469	8.18958e-07
L3hypdh	1.29203	0.00218696
Lacc1	1.94994	1.40846e-26
Lactb	1.03124	2.58024e-15
Lag3	1.28148	3.05129e-05
Lat2	2.29173	0.00103441
Layn	1.22845	8.9116e-07
Lbp	2.0417	1.42899e-07
Letm2	1.12848	0.000714805
Lgals3bp	1.66522	2.26735e-05
Lgr6	1.7861	1.97676e-10
Lhx1	3.11758	2.65945e-06
Lhx1os	5.64235	0.00184655
Lhx5	1.95923	0.000487675
Lhx6	1.14082	0.00265389
Lin7b	1.39891	0.00721925
Lingo3	1.32552	0.00254288
Lix1l	1.1233	2.75904e-11
Lmo2	1.89248	7.97564e-07
Lonrf3	1.0051	6.69064e-06
Lpar2	1.07325	2.13009e-11
Lrfn4	1.29269	1.45596e-13
Lrrc10b	6.19748	0.00283857
Lrrc32	1.93861	0.00112196
Lrrc51	1.63337	1.60959e-06
Lsm11	1.14463	8.78973e-18
Lsp1	2.01016	1.76028e-06
Ltbp2	1.03562	0.00365086
Ltbp3	1.28413	3.9097e-15
Ltf	2.20052	1.00808e-05
Ltk	1.46	4.71958e-08
Ly6k	3.14289	1.17877e-17
Lypd1	2.40222	0.00758855
Lyrm9	1.16957	2.54217e-19
Lyzl4	3.9298	0.00364314
Mageb4	2.55014	0.00307899
Man2b1	1.01458	3.01588e-19
Man2b2	1.03225	4.76353e-24
Map3k14	1.25618	0.000259468
Map3k6	1.32515	1.67806e-13
Map4k1	1.0035	1.6395e-12
Map4k2	1.30893	4.57022e-19
Mapk1ip1	1.04417	4.95162e-09
Mapk8ip3	1.27769	1.40788e-40
Mapt	1.17982	2.64633e-20
Mars2	1.33134	3.29345e-18
Mast1	2.17937	3.24694e-20
Matn4	1.84736	1.00126e-08
Mboat4	5.84274	0.00800943
Mc5r	3.18322	0.00138478
Mcam	1.07992	1.69471e-21
Mdp1	1.08456	1.09306e-16
Meaf6	1.03631	1.41918e-19
Mei1	1.28144	0.000814844
Mesp2	1.66323	1.26552e-11
Metrnl	1.55013	0.00143018
Mfap2	3.12651	1.22191e-05
Mfsd3	1.03709	0.00620234
Mfsd4a	1.65924	5.32811e-06
Mfsd4b4	1.58656	8.18557e-11
Mfsd7c	1.14181	0.00044491
Micall2	1.17588	9.94171e-06
Mlc1	2.49401	0.00272094
Mlkl	1.9708	7.99339e-06
Mlph	2.35611	0.000189494
Mlxipl	1.20189	1.15235e-17
Mmel1	1.61223	4.54231e-07
Mmp9	2.61388	2.35696e-07
Morc2b	2.55828	0.00880722
Morn2	1.06676	0.00154361
Mpp2	1.38882	4.10687e-20
Mpp3	1.02643	0.00161029
Mro	6.23216	0.000158061
Mroh7	2.36241	9.86241e-06
Mrps16	1.04826	1.24534e-20
Ms4a15	3.52123	0.000424157
Msh5	1.24242	0.00373302
Msl3l2	1.8454	4.03493e-06
Mss51	1.77763	6.77334e-06
Mtss1l	1.32974	1.45691e-26
Muc1	1.43867	1.59941e-11
Mum1l1	1.3788	2.61604e-16
Mus81	1.487	2.88406e-15
Mx1	3.31488	3.1762e-11
Mx2	2.25149	0.00219295
Mxd4	1.4073	4.1586e-15
Mxra7	1.53614	1.42209e-20
Mybpc2	2.09886	2.28646e-07
Myc	1.73547	1.52625e-06
Mycbpap	2.00639	6.58206e-09
Myh11	4.58215	7.54213e-45
Myh7	1.88264	5.26682e-10
Myh7b	1.19683	6.06068e-15
Myo15b	1.11612	6.57973e-07
Myo1g	1.04991	0.000888719
N4bp2os	5.30342	0.00673281
Naaa	1.23286	4.67225e-09
Naglu	1.53893	7.5272e-14
Nags	2.05509	5.68552e-10
Nanos1	1.1799	8.5705e-05
Nap1l5	2.4177	2.26383e-06
Naprt	1.222	8.2555e-06
Napsa	1.51807	0.00901417
Nat8f1	3.18778	0.00068316
Nat8f2	2.43246	0.00345538
Nat8f4	1.59821	2.76289e-11
Nat8l	1.0821	4.44451e-06
Nbeal2	1.085	1.7052e-12
Nbl1	1.43517	5.18676e-05
Ncf4	6.34801	0.00109758
Nckap1l	1.09144	1.94831e-06
Nckipsd	1.26679	2.27751e-13
Neat1	1.17514	5.23136e-12
Necab2	1.21235	2.19192e-11
Nectin4	1.15991	7.99329e-07
Nefl	1.1682	5.44684e-30
Neurl1a	1.41967	3.15551e-31
Neurl1b	1.00902	0.00030308
Ngb	2.05558	2.69574e-05
Ngef	1.57926	8.86623e-06
Nkd2	1.49213	3.83822e-06
Nkx2-1	6.50941	0.000493404
Nkx3-1	2.01744	2.80069e-14
Nkx6-2	1.19194	0.00135485
Nlrx1	2.10442	5.87884e-15
Nmb	1.44679	0.000632043
Notum	1.77121	0.00119146
Nov	3.01441	2.88394e-08
Npas1	4.11315	6.78331e-09
Nphp3	1.19217	4.00602e-18
Nphs2	4.27711	0.000199731
Nppc	2.88184	3.42401e-13
Npr2	1.62973	2.74164e-12
Nptxr	2.09873	9.84768e-80
Npy4r	1.57441	0.00678634
Nqo1	2.04807	1.21908e-55
Nr1h3	1.6692	0.000775622
Nr1i2	5.94916	0.000619884
Nrarp	2.62835	1.6299e-28
Nrgn	1.58199	2.94075e-06
Nrip3	1.94725	1.24068e-21
Nsmf	1.22584	2.6896e-08
Nt5dc2	1.04236	5.83557e-32
Ntrk1	1.94459	8.12818e-11
Ntrk2	1.93779	5.02697e-07
Nudt10	1.13033	0.00981555
Nudt16	1.26155	2.90272e-07
Nudt17	3.17322	2.38688e-80
Nudt18	1.09247	6.35998e-13
Nudt8	1.12428	1.84687e-08
Nuggc	1.55246	1.44531e-06
Nupr1l	2.40521	0.000222266
Nutm1	1.92329	0.00142458
Nxph3	2.89817	7.992e-14
Oas1b	2.76958	1.04707e-06
Oas1d	1.63684	0.000462168
Oas1e	3.15548	0.00251102
Oas2	3.06873	1.45226e-18
Oat	1.03768	2.30236e-35
Ocel1	3.86666	5.05e-120
Ocstamp	2.39622	3.15632e-05
Olfm1	1.08633	1.47022e-11
Olfml2a	4.67764	5.22337e-25
Olfr1372-ps1	2.47664	2.71048e-25
Olig1	3.24828	2.2914e-06
Opn3	1.16796	1.22401e-06
Orai2	1.54349	2.02233e-06
Osgin1	3.5337	3.17298e-06
Otos	4.95	6.73646e-06
Otud6a	2.18139	1.18341e-10
Oxtr	4.3406	7.71131e-07
Pacsin1	1.9921	2.43395e-56
Padi3	1.02732	2.02836e-11
Pagr1b	5.82696	0.00811673
Paqr7	1.78757	4.97966e-06
Parp10	1.69462	2.40981e-05
Parp3	1.52292	0.00255291
Pck1	5.58648	5.18333e-10
Pcp4	4.02334	4.08852e-05
Pcp4l1	2.08114	5.94641e-12
Pcyox1l	1.42891	1.93157e-25
Pdgfrb	1.23136	1.60715e-17
Pdlim2	1.23852	0.00168867
Pdlim3	1.50805	0.00265506
Pdlim7	1.79043	2.00543e-83
Pdrg1	1.01974	9.00175e-16
Pdyn	4.48421	0.000371326
Pear1	2.78459	2.45497e-11
Peli3	1.65071	3.58683e-06
Per2	1.63466	0.0084489
Pex6	1.03202	1.24798e-18
Pfn4	1.75184	4.97113e-05
Pgf	3.12888	4.29532e-14
Phf1	1.32607	3.31675e-11
Phf7	1.2221	5.06994e-10
Phlda1	1.01938	0.000285684
Phldb1	1.1073	1.33782e-16
Phox2a	1.55189	6.09879e-05
Phykpl	1.20702	3.82007e-05
Pigw	1.11222	0.000435395
Pik3r5	2.74567	3.51317e-35
Pink1	1.78667	4.25298e-29
Pip5kl1	1.73087	2.73804e-06
Pitpnm1	1.61265	2.53411e-16
Pitx1	1.38584	0.0095092
Pitx3	3.60016	0.000145454
Pkd2l1	1.02139	1.10809e-06
Pklr	1.75371	0.00097595
Pkn3	1.69523	7.07803e-33
Pkp1	2.46464	0.000163771
Pla2g4b	1.48324	0.00737892
Platr17	1.13605	0.00205773
Platr5	1.5023	4.97998e-09
Plau	1.60435	2.89894e-10
Plch2	2.48101	5.73933e-09
Plek2	2.57609	3.51438e-24
Plekhg4	3.66313	7.35478e-74
Plekhh3	1.0317	0.000850953
Plekho2	1.12415	1.13988e-15
Plgrkt	1.02675	3.34636e-08
Plk2	1.46703	1.5153e-103
Plk3	1.52559	5.3357e-39
Plk5	2.12975	4.9895e-14
Pllp	1.63645	0.000412817
Plpp5	1.31776	1.25226e-20
Plvap	2.292	1.11733e-12
Plxnd1	1.67126	6.88566e-31
Podxl2	1.94425	7.54263e-16
Polr2a	1.43935	1.1e-114
Pomc	1.76295	0.00616402
Popdc2	6.4657	3.9597e-05
Pou4f3	1.6398	0.000100649
Ppl	1.15026	1.52999e-14
Ppp1r1b	2.01287	3.31951e-14
Ppp1r36	1.95289	3.29118e-12
Ppp1r3c	3.07863	8.30258e-46
Ppp1r3d	2.95785	3.00803e-07
Pqlc2	1.28918	9.18223e-07
Prdm8	2.97852	0.000287829
Procr	1.25346	0.00014835
Prokr2	2.09085	4.59707e-05
Prpsap1	1.35929	3.63731e-68
Prr19	1.01081	1.67851e-06
Prr7	1.35301	0.000480722
Prrg3	1.08482	0.0010762
Prss16	1.38182	5.08049e-06
Prss38	2.33874	0.00386581
Prss41	2.515	4.34974e-08
Prss43	4.3682	0.00315158
Prss48	4.98349	8.73315e-07
Prss50	3.79518	1.52611e-96
Psd	1.50279	0.00139099
Psen2	1.08546	3.19532e-11
Psmb8	2.3551	0.0041554
Psmb9	1.68301	5.44709e-18
Ptgdr	2.66745	0.00773659
Ptgdr2	6.07634	0.00368954
Ptger1	1.69197	0.00062561
Ptger4	1.69839	2.2832e-08
Ptgs2	2.76753	1.90783e-15
Ptp4a3	1.25249	1.22355e-45
Ptpdc1	1.73528	6.82277e-30
Ptpn7	1.17096	0.0099613
Ptprtos	1.0117	1.02451e-06
Ptpru	1.51431	1.34944e-19
Pts	1.43054	5.89555e-24
Pvalb	6.21221	9.13675e-12
Pzp	2.02468	0.00287103
Qrich2	2.02384	0.000160673
Rab17	1.14654	0.0024633
Rab26	1.31094	0.00558736
Rab32	2.8757	3.95188e-15
Rab3d	1.14295	1.76703e-07
Radil	1.66231	1.03166e-18
Raet1d	1.0181	1.06014e-05
Rarg	1.23957	1.32525e-30
Rasal1	2.17102	3.12271e-27
Rasd2	1.17505	1.35974e-06
Rasgef1b	1.56402	0.00133941
Rasl10b	1.00126	3.06638e-05
Rasl11a	1.68867	5.46785e-12
Rasl12	1.55464	0.0083215
Rassf10	2.27762	5.99633e-09
Rbakdn	2.03064	8.69859e-11
Rbfox3	1.22263	0.000668886
Rbp1	2.208	1.07408e-31
Rbp7	3.12839	1.78957e-07
Rdh1	2.71269	0.00524629
Rdh12	1.83988	3.67807e-05
Rec8	1.5812	2.4665e-102
Ret	1.85358	8.20821e-17
Retsat	1.4179	1.05535e-27
Rflna	2.01958	3.63551e-06
Rflnb	1.03856	1.67802e-06
Rgl3	1.60451	1.06801e-09
Rgs2	1.85957	0.000197899
Rgs6	3.43725	0.00727347
Rhbdf1	1.03883	6.19307e-07
Rhbdl3	1.95259	2.24393e-11
Rhd	2.65198	8.20437e-23
Rhod	1.31123	2.08992e-08
Rhof	2.35252	1.17466e-08
Rhov	1.60833	0.000264564
Rhox1	2.774	4.12017e-20
Rhox13	1.47649	6.39416e-13
Rhox2-ps	3.15334	0.000161372
Rhox2a	3.07957	0.00240862
Rhox2h	6.08082	0.00382642
Rhox6	1.62318	1.82726e-11
Rhox7-ps1	3.19839	7.17446e-05
Rhox7-ps2	3.03187	0.00231802
Rhox7a	5.93755	0.00546526
Rhox9	1.24738	0.000264229
Rilp	1.88563	0.00079931
Ripk3	1.06429	1.93936e-10
Ripor3	1.88965	0.00952257
Rln1	1.53171	5.59517e-06
Rnd1	1.78576	8.70517e-15
Rnf135	1.2004	3.16808e-05
Rnf208	1.61465	2.66936e-07
Rnf215	1.30805	6.05899e-09
Rnf223	1.2563	0.00210084
Robo3	2.94148	0.000300093
Rph3al	1.20785	0.0007376
Rpl3l	1.43818	0.0027938
Rps6kl1	1.12747	8.4208e-06
Rrad	2.60865	0.000684141
Rsad2	5.31537	0.00757547
Rsph9	3.39344	0.00352613
Rtbdn	4.60175	8.78786e-06
Rtn4r	1.88636	0.000642549
S100a1	3.18376	5.52e-117
S100a6	1.15781	3.47528e-11
S1pr5	3.70305	0.000320358
Sapcd1	1.31788	0.00427571
Sbk3	6.06499	0.000294493
Sbsn	1.09099	0.00252151
Scap	1.09596	1.27552e-31
Scara5	2.01327	2.97199e-05
Scd3	1.62396	4.29459e-10
Scnn1a	1.27644	9.50314e-18
Sco2	1.51839	6.86886e-05
Scrn2	1.20545	4.69195e-06
Scx	3.75546	0.000244411
Sdf2l1	1.09973	6.54238e-12
Sdr42e1	2.60688	9.65912e-06
Sdsl	1.89894	0.00484684
Sec14l3	3.84574	4.61392e-13
Sec14l5	2.24123	2.13457e-11
Selenom	1.56031	1.46005e-28
Selenon	1.11605	1.9051e-14
Sema4f	2.28216	3.15571e-25
Sema7a	1.32003	6.48198e-14
Serf1	1.1503	1.422e-07
Serinc2	2.14239	2.34776e-39
Serpinb9	1.80841	6.19381e-09
Serpinf1	1.56178	7.15148e-12
Sgcb	1.41951	1.88523e-13
Sh2b2	2.27725	1.77032e-12
Sh2d3c	1.55106	2.02101e-12
Shisa2	1.59099	1.60112e-14
Shisa4	1.35458	1.03917e-16
Siglec1	2.77993	0.0084236
Simc1	1.18961	7.10652e-17
Sipa1	1.06864	7.9919e-12
Slc12a5	1.40372	1.14656e-05
Slc13a3	3.92527	2.22714e-13
Slc16a11	2.45434	0.00235276
Slc16a2	1.28586	0.000106843
Slc17a7	1.76647	9.27927e-20
Slc18a2	3.22442	1.20821e-06
Slc22a7	1.17659	2.15601e-06
Slc24a1	3.50248	8.69694e-53
Slc25a42	1.21998	1.83419e-09
Slc25a47	2.22854	5.56924e-05
Slc26a11	1.04354	5.08957e-08
Slc26a6	1.04851	5.79643e-08
Slc26a8	1.71007	5.44383e-07
Slc26a9	1.39734	0.00109882
Slc27a3	1.37484	3.34621e-19
Slc29a3	1.26824	1.17437e-25
Slc29a4	1.47217	5.86654e-19
Slc2a4	1.33874	1.57379e-05
Slc2a4rg-ps	1.46596	0.000802373
Slc2a8	1.12116	8.82488e-08
Slc30a3	2.7078	2.73317e-30
Slc32a1	1.20757	4.36822e-05
Slc35d3	2.67491	2.65878e-06
Slc35e4	1.63858	1.00387e-14
Slc35g2	1.95043	2.5861e-05
Slc38a3	2.6145	7.78668e-21
Slc39a3	1.25925	0.000119616
Slc43a1	1.81523	5.80202e-14
Slc43a2	1.61	8.07129e-31
Slc44a3	1.23179	1.60715e-17
Slc44a4	1.67958	6.74576e-12
Slc48a1	1.76273	6.86221e-36
Slc4a11	1.53403	9.37395e-35
Slc50a1	1.47827	5.94953e-11
Slc5a1	2.20909	0.00357336
Slc5a2	1.72241	0.00255106
Slc6a17	2.34035	0.000263641
Slc6a19	6.83271	3.24551e-08
Slc6a21	2.41114	6.16193e-05
Slc6a8	1.03957	1.89128e-39
Slc7a4	1.7797	3.08625e-07
Slc7a8	1.12161	1.11385e-09
Slco2b1	3.16595	0.00980882
Slfn5	2.32403	5.06093e-17
Smkr-ps	2.78483	0.00461297
Smpd1	1.21504	5.29724e-16
Smpdl3a	1.79404	0.00282871
Smtn	1.06663	2.59306e-25
Smyd2	1.38708	5.64266e-45
Snai2	2.26419	7.96359e-06
Sncg	1.07545	4.36376e-05
Snhg11	1.0574	1.12551e-25
Snta1	1.58149	5.69996e-34
Snx32	1.76313	0.00132342
Socs1	1.26454	0.000708853
Sowaha	2.42209	2.87098e-08
Sox10	2.03867	0.000801803
Sox8	3.74784	1.00851e-22
Sp110	2.25901	0.00306011
Sp6	2.40685	8.52666e-62
Spag5	1.4341	7.54535e-74
Spata20	4.14862	0.000622664
Spata2l	2.85057	0.00018425
Spata31d1b	1.97373	6.07531e-05
Spata33	2.5124	5.93853e-11
Spdya	2.24314	0.000494811
Spesp1	1.12109	0.0097774
Sphk1	3.24782	1.79977e-15
Spin2c	1.46964	0.000830305
Spink2	1.91244	4.92609e-06
Spns2	1.11208	0.00326175
Spocd1	2.58561	3.40881e-06
Spock2	1.20074	4.28885e-25
Spsb1	1.03243	2.92846e-08
Sptbn4	1.06338	3.55938e-13
Sptbn5	1.47952	0.000354598
Srl	1.28342	1.46086e-14
Srr	1.95495	2.86422e-25
St3gal1	2.11214	1.30535e-06
St6galnac1	5.349	0.00561674
Stbd1	1.82096	7.1746e-09
Steap1	2.02021	7.37843e-29
Stk32c	2.83823	3.99962e-08
Stox1	1.57748	0.0095092
Stpg1	1.30426	0.00222401
Stra8	2.25161	1.17e-281
Stx11	1.42175	0.00350799
Stx1a	1.14219	6.23429e-08
Stxbp1	1.1665	7.28621e-32
Sult5a1	2.21495	6.40029e-09
Syce1	1.07568	4.31496e-33
Sycp2	1.35097	1.8615e-11
Syngr1	1.2218	4.01588e-21
Synm	1.75751	3.52465e-39
Syt12	3.08551	2.71262e-06
Syt17	1.55015	2.66885e-06
Syt5	2.12098	1.55515e-06
Syt7	1.37884	6.43008e-33
Sytl1	1.2777	3.64993e-08
Tacr2	2.08872	0.000476717
Taf7l	1.7802	1.94374e-20
Tap1	1.92771	1.80396e-62
Tap2	3.29356	3.52565e-42
Tarsl2	1.46071	3.79912e-18
Tax1bp3	1.03308	0.00244082
Tbx2	3.58769	1.1322e-14
Tbx21	2.56051	2.97237e-05
Tbx3os2	2.45965	3.15766e-08
Tbx4	1.06312	0.00476053
Tcaf2	1.66956	8.74092e-09
Tchh	1.61757	0.00733026
Tchp	1.17009	3.06349e-10
Tcp11	2.25784	2.15894e-44
Tcta	1.54032	7.74552e-12
Tctn1	1.4148	6.90859e-20
Tctn2	1.30573	9.25362e-10
Tdrd7	1.03241	7.24745e-05
Tepp	4.0027	8.9423e-24
Tesmin	1.4448	4.04442e-11
Tex101	3.4216	4.66683e-64
Tex19.1	1.07817	1.4425e-38
Tex19.2	2.62422	4.486e-21
Tgfb1	1.68167	2.62728e-19
Thap3	1.06338	8.34668e-06
Thbs4	2.83179	1.78934e-06
Them6	1.74879	9.53487e-19
Themis2	1.20737	0.00186705
Thnsl2	1.12347	1.94853e-08
Timm21	1.18885	8.46668e-08
Timm8a2	1.15205	0.00414163
Tinagl1	1.25039	2.29507e-17
Tktl1	1.76999	0.00156888
Tlcd2	1.17092	5.69381e-12
Tle2	1.88372	0.0016117
Tle6	1.07501	4.43634e-08
Tm4sf5	1.84069	9.25396e-06
Tm6sf2	1.51843	0.00349809
Tm7sf2	1.02193	5.79023e-11
Tmc4	1.25729	3.31406e-06
Tmem130	2.64919	5.75388e-35
Tmem132e	6.28909	1.05859e-20
Tmem141	1.18943	1.16646e-09
Tmem14a	1.11998	0.000165417
Tmem150a	1.41009	2.71641e-22
Tmem151a	1.96596	4.6292e-10
Tmem151b	1.23278	1.71669e-10
Tmem175	1.11455	4.89802e-09
Tmem184a	1.67105	0.00150283
Tmem191c	1.27842	1.58975e-12
Tmem203	1.02054	0.00574715
Tmem220	1.2252	0.000412185
Tmem221	1.37734	0.00550734
Tmem229b	1.30231	9.57279e-08
Tmem25	1.32852	0.00196376
Tmem28	1.64095	2.76721e-11
Tmem30b	1.73942	1.74612e-18
Tmem35b	1.04251	2.3994e-05
Tmem40	1.16375	0.00307536
Tmem44	1.2285	1.08626e-15
Tmem52	1.77426	0.0070143
Tmem54	1.46534	0.00742308
Tmem62	2.19543	3.23121e-08
Tmem79	1.373	1.20848e-08
Tmem86a	1.01404	0.00299855
Tmsb15a	1.57732	0.000361829
Tmsb15b1	2.37226	0.00876358
Tnfaip2	2.44581	7.49844e-10
Tnfrsf23	1.8085	2.29713e-13
Tnni2	1.63694	0.0042221
Topaz1	1.68942	0.000496921
Toporsl	3.69674	9.50658e-12
Tppp	1.9555	0.00579094
Tppp3	2.37522	9.42276e-42
Tpra1	1.19944	3.93616e-12
Trim21	1.45915	3.45288e-09
Trim52	2.39699	2.89703e-12
Trim54	1.79442	6.68375e-13
Trim68	1.0318	7.71134e-08
Trmu	1.00609	0.0040187
Trpa1	1.23934	1.95262e-06
Trpc7	2.43032	0.000694307
Tsc22d3	1.0243	1.36841e-09
Tshz2	2.32921	0.00347654
Tsnaxip1	3.08607	0.00237506
Tspan4	1.00592	2.72645e-08
Tstd1	1.90411	0.000129978
Ttll10	2.92928	0.00756851
Ttll13	1.05809	0.00125616
Tubb4a	1.55534	1.49588e-13
Tulp1	1.75877	5.07136e-09
Tvp23bos	4.92755	0.000176285
Ube2l6	1.29472	0.00370222
Uckl1	1.04336	2.50791e-10
Unc13d	1.20236	0.00237623
Unc93b1	1.31627	3.69544e-11
Uncx	3.78917	0.00519698
Upk2	2.83554	1.13772e-11
Usp17le	1.28532	0.000615823
Usp18	5.82689	2.10047e-07
Usp20	1.59516	3.11082e-19
Uts2r	1.70998	0.00261496
Vamp5	2.52299	2.58111e-05
Vamp8	1.08267	4.35733e-15
Vasn	1.71942	4.24946e-05
Vgf	2.38282	9.98663e-13
Vipr1	3.34483	3.35712e-63
Vmac	1.33169	4.70778e-16
Vpreb3	1.81354	0.00408219
Vps36	1.09011	4.09759e-41
Vps37d	1.78602	5.12027e-09
Vps4a	1.0967	6.4315e-24
Vsir	2.69116	8.41903e-13
Vstm2b	2.51295	0.00268844
Vwa3a	2.20648	0.00345125
Vwa5b2	2.00449	7.28385e-11
Washc1	1.11327	3.63225e-24
Wdr81	1.20033	1.32146e-08
Wdr90	1.19908	1.25391e-13
Wdr91	1.35765	3.34471e-33
Wfdc1	6.13108	4.41045e-06
Wfdc10	4.62183	1.93948e-05
Wfdc15a	3.42156	8.42279e-07
Wif1	3.35582	4.16184e-19
Wnk2	1.27107	4.33237e-18
Wnk4	1.88481	7.26708e-08
Wnt4	3.06185	7.90048e-06
Wnt7a	3.90701	0.00543938
Wnt7b	1.34029	3.15816e-05
Wnt8b	2.84891	4.10981e-10
Wnt9a	2.16399	1.39103e-18
Wnt9b	3.65747	0.00334641
Wrap73	1.07238	7.68345e-09
Wscd1	1.27278	2.85169e-06
Xkr8	1.07394	3.86712e-05
Xlr	1.82191	0.000166676
Ydjc	1.08773	6.13512e-07
Yjefn3	1.64744	0.000131052
Zc2hc1c	1.48258	0.00100248
Zcchc12	1.97132	2.42115e-08
Zdhhc24	1.04999	2.02869e-07
Zfp202	1.20389	0.000434496
Zfp213	1.76005	1.911e-09
Zfp346	1.35205	1.40004e-39
Zfp385c	1.5488	0.00109345
Zfp389	3.83336	0.00095736
Zfp39	1.36752	1.72269e-13
Zfp488	5.83749	0.00798834
Zfp503	2.28115	1.73268e-07
Zfp580	1.31177	4.64718e-06
Zfp641	1.74751	0.000118337
Zfp647	1.4459	1.29572e-08
Zfp703	2.44424	3.37673e-25
Zfp746	1.01213	1.50174e-12
Zfp750	1.38754	2.83419e-23
Zfp764	2.04069	0.00177535
Zfp786	1.96051	2.2033e-08
Zfp92	2.75766	0.0025528
Zkscan14	1.27721	0.00426151
Zkscan4	1.88356	0.000830145
Zmat1	1.84301	5.18676e-05
Zp1	3.7167	6.89135e-05
Zpbp2	2.71683	0.000137319
Zswim7	2.23651	1.10294e-49
mt-Nd6	1.65813	1.99081e-13

## Sheet: CTCFL U vs ID_Downregulated
gene	log2FoldChange	padj
0610040J01Rik	-1.36124	0.000442244
0610043K17Rik	-3.98367	0.00281273
1110019D14Rik	-1.02499	0.00482519
1110034G24Rik	-1.05437	0.00477049
1110051M20Rik	-1.38983	1.55077e-09
1700016D06Rik	-1.95207	3.0554e-07
1700024B05Rik	-2.79437	0.00705845
1700025G04Rik	-3.1516	6.43745e-79
1700030C10Rik	-1.06758	0.000328465
1700042O10Rik	-2.82951	0.00260568
1810026B05Rik	-1.04538	5.00142e-06
2010111I01Rik	-1.21078	3.56863e-05
2210408I21Rik	-3.32701	5.4104e-06
2310035C23Rik	-1.48068	1.19187e-32
2410004B18Rik	-1.20358	1.41285e-08
2610035D17Rik	-2.06045	0.000757544
2610307P16Rik	-2.96796	0.00850211
2610509F24Rik	-1.4799	0.000851142
2700049A03Rik	-1.40922	1.02164e-29
2810429I04Rik	-1.80685	2.77297e-06
2810474O19Rik	-1.08573	4.00522e-53
2900011O08Rik	-1.03234	7.24574e-15
3110001I22Rik	-1.38114	0.000119636
3632451O06Rik	-1.15664	7.25609e-12
4930402H24Rik	-1.04636	7.37195e-18
4930452B06Rik	-1.36447	4.15347e-16
4930519F16Rik	-4.23229	0.0065253
4931409K22Rik	-2.60723	0.000270762
4932438A13Rik	-1.10774	0.000294443
4933407K13Rik	-1.4158	0.00726014
5530601H04Rik	-1.21374	0.00020341
5730403I07Rik	-5.90869	0.00656354
6330410L21Rik	-3.51697	2.03483e-31
6720427I07Rik	-1.2329	0.000967773
9130011E15Rik	-1.19388	3.99432e-10
9330182L06Rik	-2.3242	1.13657e-18
9930021J03Rik	-1.23138	6.75554e-30
A2m	-1.98054	1.17076e-39
A730036I17Rik	-2.66285	0.00801082
A830018L16Rik	-2.69103	8.63884e-20
A830080D01Rik	-1.06309	7.29174e-26
AC108802.1	-3.45799	0.00889238
AC124426.3	-1.19118	5.44333e-10
AC124426.4	-1.27769	1.39746e-13
AC130824.1	-1.45747	0.000106958
AC134254.4	-1.31211	0.00174662
AC134917.2	-2.83955	5.03085e-05
AC154506.4	-1.33802	0.000485688
AC155637.1	-2.00789	1.88115e-07
AC156572.1	-1.83341	0.00737934
AC160637.1	-1.00248	1.97888e-08
AC167222.1	-2.40756	2.60408e-05
AI314180	-1.28242	1.31963e-30
AW554918	-2.72302	8.04051e-45
Aak1	-1.01392	8.73907e-20
Abca1	-2.13188	3.78786e-62
Abca13	-2.21722	0.00622805
Abca8b	-2.24738	0.00448778
Abcb7	-1.00265	4.70098e-16
Abcc4	-2.94146	1.18e-145
Abhd17c	-1.50006	2.61514e-29
Ablim2	-1.33229	3.89191e-23
Acan	-1.2308	3.63714e-05
Ackr4	-1.63548	0.00045223
Acsl1	-1.14364	6.18397e-29
Acsl4	-1.36489	3.25089e-41
Acvr1	-2.89512	1.69792e-55
Acvr2a	-1.51138	2.18922e-13
Adam19	-1.98841	7.86347e-84
Adam22	-2.77685	1.30783e-57
Adamts3	-2.88106	0.00011123
Adamts8	-1.9051	7.24131e-12
Adamts9	-2.76657	3.35569e-37
Adamtsl1	-3.97621	5.61372e-06
Adck1	-1.8915	9.98349e-24
Adcy1	-2.22934	1.01387e-30
Adcy3	-1.07603	7.38548e-12
Adgra3	-2.46169	4.21207e-59
Adgrg6	-2.8546	2.36635e-07
Adgrl2	-2.79821	4.93119e-23
Adgrl3	-3.0533	9.76385e-05
Adgrv1	-1.36472	9.62952e-08
Adk	-1.15497	1.04324e-12
Adnp	-1.80287	0.000261193
Adora1	-1.60283	0.000163772
Aebp2	-1.23536	3.81099e-49
Afdn	-1.1506	1.32537e-41
Aff1	-1.84469	2.33574e-83
Aff3	-2.27027	4.86254e-09
Agap1	-2.32697	1.25205e-62
Agfg1	-1.3346	2.79624e-67
Agk	-1.15007	1.40563e-08
Ak4	-1.38757	1.40183e-61
Akap12	-1.28129	1.33437e-64
Akap13	-2.36225	2.76664e-46
Akap7	-1.66708	9.56947e-28
Akap9	-2.60011	9.85623e-92
Akt3	-2.85794	1.14e-119
Aldh1a3	-1.65031	9.74089e-05
Aldh3a1	-1.12816	0.00510837
Alg13	-1.75772	5.46e-161
Alg14	-1.13025	1.19157e-07
Alpk1	-2.12648	1.49067e-06
Ambra1	-2.19155	8.64825e-80
Amer1	-1.11073	3.09976e-10
Ammecr1	-1.93089	4.86844e-34
Amotl1	-1.29587	5.93967e-21
Ampd3	-1.74946	5.16099e-30
Amph	-1.43352	4.45739e-14
Anapc10	-1.17334	5.43775e-11
Ank	-1.46487	1.58972e-11
Ank2	-3.95157	1.20349e-66
Ank3	-2.17273	5.06545e-64
Ankib1	-2.00947	2.89541e-64
Ankmy2	-1.13097	1.84561e-15
Ankrd11	-1.03271	2.148e-28
Ankrd13c	-1.54765	3.22995e-46
Ankrd17	-1.4515	9.62142e-57
Ankrd28	-1.53239	5.10613e-53
Ankrd31	-1.01303	0.000410432
Ankrd44	-2.70254	6.54538e-52
Ankrd6	-1.10241	2.9677e-07
Ano3	-2.94674	3.22132e-10
Ano6	-1.63593	6.16853e-47
Antxr1	-1.18128	1.85557e-05
Antxr2	-7.06693	0.000136027
Aoah	-1.97165	0.000611866
Apbb2	-2.64991	6.32845e-48
Apela	-1.8133	6.23392e-19
Apex2	-1.52522	1.0602e-09
Apobec1	-1.03134	1.58074e-10
Apobec3	-1.10624	1.18085e-26
Apol8	-1.95601	0.000267144
Aqr	-1.25051	2.26698e-59
Ar	-2.45428	0.000125217
Arap2	-2.57198	5.03279e-42
Arfgap1	-1.53678	2.82789e-34
Arfgef1	-1.42978	1.46197e-54
Arfgef3	-1.41155	1.10083e-08
Arfip1	-1.25067	1.2145e-07
Arhgap10	-2.9517	8.9667e-72
Arhgap12	-1.3156	6.66567e-30
Arhgap18	-1.41001	7.57537e-07
Arhgap24	-7.09813	7.85357e-05
Arhgap26	-2.42923	1.06838e-24
Arhgap28	-2.26739	4.13329e-29
Arhgap31	-1.66131	0.00102666
Arhgap32	-1.98764	2.45967e-42
Arhgap35	-1.07154	2.47582e-34
Arhgap42	-4.30452	2.36465e-86
Arhgap5	-1.13099	6.23962e-35
Arhgap6	-4.85069	4.67706e-07
Arhgef10l	-1.40522	3.34222e-13
Arhgef18	-2.35811	1.51e-112
Arhgef28	-1.41017	4.69033e-11
Arhgef38	-3.1994	0.000261105
Arhgef9	-2.3416	8.09785e-08
Arid1b	-3.67634	2.38816e-93
Arid4a	-1.21132	1.2859e-18
Arid4b	-2.35082	2.073e-97
Arid5b	-2.21202	2.12e-140
Arl15	-5.39137	1.1245e-40
Arl6	-1.05413	1.67399e-06
Armc8	-1.06222	2.74737e-22
Arnt2	-2.3988	1.9225e-09
Arntl	-1.25327	4.0856e-15
Arsb	-1.41218	0.00529771
Arsg	-1.78066	9.29405e-10
Asap1	-2.34981	3.31755e-67
Asap2	-1.75578	6.71475e-27
Asb3	-1.62136	2.04518e-11
Ascc3	-2.08909	6.39108e-51
Ash1l	-1.0613	5.19192e-13
Asxl2	-1.30702	3.48303e-41
Asxl3	-3.98702	8.84876e-15
Atf6	-2.21654	4.79971e-82
Atf7ip	-1.42054	7.44744e-74
Atg10	-2.88229	1.12943e-13
Atg4c	-1.78805	2.72437e-15
Atg7	-1.70859	6.09539e-14
Atl1	-1.15982	1.6503e-05
Atp10a	-3.45091	1.07845e-09
Atp10d	-1.83368	1.80585e-26
Atp11c	-2.80636	4.27047e-46
Atp1a2	-2.35484	1.69087e-46
Atp1a4	-3.79941	0.00661017
Atp1b1	-1.53481	2.15e-141
Atp1b2	-1.01059	7.7244e-42
Atp2b1	-1.85984	1.36341e-90
Atp2b2	-3.85675	2.21e-110
Atp6v0a4	-1.58491	1.37367e-09
Atp7a	-1.21624	6.81477e-09
Atp8a1	-2.78671	2.65976e-44
Atp9b	-2.10179	2.62131e-31
Atr	-1.26897	1.48878e-28
Atrn	-1.5004	4.9352e-21
Atrnl1	-1.02239	2.90971e-06
Atrx	-1.53765	2.40493e-45
Atxn1	-1.72816	1.51827e-09
Atxn7l1	-1.87889	4.52716e-19
Auts2	-2.13431	1.69789e-28
Aven	-1.72591	1.41022e-14
B230118H07Rik	-1.01192	7.9299e-07
B230354K17Rik	-1.2359	2.47736e-12
B3galnt1	-1.06349	2.41073e-05
B4galt6	-1.29822	2.1619e-54
BC002059	-1.16494	2.44448e-10
BC034090	-1.88555	2.13844e-11
BC052040	-2.80274	2.54332e-69
BC055324	-1.00229	1.99552e-21
BC064078	-3.32263	0.00937099
BC065397	-2.65829	9.08525e-10
BC067074	-1.42925	1.31412e-20
Babam2	-1.64218	1.17622e-48
Bahcc1	-1.18774	1.36901e-22
Baiap2l1	-1.02047	8.18958e-07
Baz2b	-2.67253	5.86e-136
Bbs9	-2.73335	2.18478e-33
Bbx	-2.90301	7.9419e-103
Bcar3	-2.71475	1.14633e-60
Bcas3	-1.63949	6.19392e-27
Bcat1	-1.48779	5.9e-120
Bche	-1.15417	0.00388468
Bckdhb	-1.97697	8.70161e-35
Bcl11b	-1.38938	4.38492e-06
Bcl2	-2.81786	1.39515e-05
Bcl2l14	-1.34409	3.01325e-12
Bcl3	-1.99195	1.31263e-37
Bcr	-1.17041	3.50659e-17
Bdnf	-1.73746	0.000581447
Bdp1	-1.05191	9.52408e-21
Bend5	-2.06626	5.0931e-11
Bicc1	-2.36722	2.86436e-38
Bicd1	-1.26435	8.01269e-06
Bicra	-1.56195	1.07901e-11
Bicral	-1.67588	8.72803e-32
Birc3	-1.14511	8.82488e-08
Birc6	-2.52507	5.33745e-28
Bmp2k	-1.39106	2.55242e-07
Bmper	-3.04479	4.4534e-13
Bmpr1a	-1.07773	2.1128e-29
Bnc2	-3.89461	5.67554e-10
Boc	-1.60169	3.26675e-07
Bod1l	-1.46225	7.61084e-29
Braf	-1.09495	5.32654e-27
Brinp1	-5.06482	0.000160953
Brip1os	-1.02312	2.80716e-09
Brwd3	-2.22683	8.66164e-65
Btbd11	-1.38224	2.05482e-10
Btbd7	-1.04396	1.52921e-22
Btbd9	-1.36307	5.76032e-18
Btrc	-1.40432	1.31929e-33
C2cd5	-1.15881	1.62395e-25
C330024D21Rik	-1.48381	1.10679e-09
C530008M17Rik	-1.10914	0.000275696
C77370	-2.34719	3.23866e-15
C79130	-2.5498	0.00913376
CT009718.1	-1.04277	2.08396e-05
CT009718.4	-1.00951	4.10684e-13
CT010465.2	-2.05706	0.00121865
CT010575.2	-1.13602	0.00801082
Caap1	-1.12163	7.15183e-08
Cables1	-1.12267	0.0054612
Cachd1	-3.83587	2.48786e-37
Cacna1b	-1.48343	7.76231e-06
Cacna1d	-3.38956	1.88164e-10
Cacna1e	-2.85534	0.00308528
Cacna2d1	-3.48653	7.12848e-46
Cadm1	-1.08405	2.58039e-14
Cadps2	-2.14032	0.000230179
Camk1d	-4.80561	1.5266e-104
Camk2b	-1.44034	9.51409e-40
Camk2d	-3.43038	9.61249e-15
Camk4	-2.52181	0.00154361
Cap2	-1.0542	1.81197e-09
Car2	-1.58755	2.07913e-51
Car8	-2.12314	3.35756e-07
Carmil1	-2.71771	1.67387e-71
Cask	-2.74466	1.69113e-37
Casp8	-1.05011	7.29424e-06
Cast	-1.04459	1.09481e-14
Cavin4	-2.37925	7.07433e-07
Cbfa2t2	-1.04281	3.08536e-28
Cblb	-2.93728	1.56407e-63
Cc2d2a	-3.2064	5.13981e-20
Ccdc141	-3.2489	1.8468e-52
Ccdc171	-1.70836	0.00498296
Ccdc3	-2.11915	1.18658e-06
Ccdc33	-1.40634	0.00160506
Ccdc6	-1.36996	6.92567e-52
Ccdc85a	-3.10361	8.92786e-09
Ccdc88a	-1.06369	2.98711e-31
Ccdc88c	-2.38985	1.51387e-90
Ccdc91	-1.79815	3.73408e-38
Ccdc93	-1.22464	9.62822e-29
Ccin	-1.46024	0.0084236
Ccny	-1.02775	5.84995e-17
Ccser1	-2.30295	1.32442e-06
Ccser2	-1.51089	2.72967e-34
Cd247	-2.61826	1.14238e-10
Cd38	-1.47453	1.8536e-26
Cd44	-1.58802	0.00460222
Cd9	-1.21542	1.18933e-56
Cdc14a	-1.78474	1.02262e-05
Cdc42bpa	-1.72707	1.70238e-62
Cdc42ep5	-1.67234	3.004e-14
Cdc5l	-1.1278	7.15292e-81
Cdc73	-1.72222	9.52913e-70
Cdh10	-3.50691	1.03689e-05
Cdh13	-6.05049	0.000522949
Cdh2	-2.49985	1.25426e-05
Cdh22	-1.08724	0.00754417
Cdh23	-1.54135	9.49929e-05
Cdh4	-3.55994	5.84716e-07
Cdk14	-2.93619	7.37163e-05
Cdk19	-1.80074	2.2919e-25
Cdk5r2	-1.00487	3.2394e-05
Cdk5rap2	-2.43792	1.08224e-97
Cdk6	-1.45134	1.03552e-11
Cdkal1	-3.72829	4.42295e-74
Cdkl5	-2.72553	3.44951e-23
Cdyl	-1.37798	9.19327e-23
Cdyl2	-1.40359	2.16671e-22
Ceacam1	-1.04499	0.00185753
Ceacam20	-1.3526	1.31495e-06
Cecr2	-1.85984	9.38319e-67
Celf2	-4.60736	1.29864e-36
Cemip	-3.29099	3.90655e-30
Cenpc1	-1.4264	8.01223e-28
Cenpi	-1.62072	2.15503e-32
Cep112	-1.71643	1.6659e-06
Cep128	-3.00113	6.73446e-54
Cep152	-1.17144	4.45744e-10
Cep170	-1.64113	6.58656e-59
Cep290	-1.74647	7.01682e-20
Cep57l1	-1.10662	3.778e-15
Cep83	-1.03366	1.18113e-21
Cep85l	-1.4007	3.93488e-07
Cers6	-2.339	1.21407e-64
Chac1	-1.70552	6.48697e-13
Chchd3	-1.08978	4.57096e-41
Chd2	-1.5171	9.23162e-47
Chd6	-1.22653	5.67245e-18
Chd7	-2.23205	2.56821e-72
Chic1	-1.10801	4.19777e-13
Chl1	-6.07791	0.00479109
Chm	-2.65753	1.34648e-55
Chn1	-1.27733	4.27172e-15
Chn2	-3.46404	3.88098e-36
Chrna7	-1.47065	0.00320223
Chst11	-1.23551	8.78544e-17
Chst8	-1.0451	0.000500001
Chsy3	-3.61455	0.000411423
Ckap4	-1.19453	3.90032e-43
Clasp1	-2.7469	4.54e-130
Clasp2	-1.64615	8.35582e-55
Clcn3	-1.21034	3.79019e-33
Cldn15	-1.94223	0.000298777
Clic5	-2.53183	6.84369e-14
Clmn	-1.88238	3.14917e-36
Clmp	-1.04649	0.0016986
Clock	-1.28721	2.13079e-20
Clvs2	-2.74542	3.98339e-14
Clybl	-2.22105	5.36723e-59
Cmip	-1.50091	2.67441e-44
Cmklr1	-1.03321	5.86745e-11
Cmss1	-1.26394	0.000278655
Cnksr2	-3.5841	4.24478e-17
Cnksr3	-1.17465	7.39821e-08
Cnot1	-1.10768	1.66093e-37
Cnot2	-1.41089	9.99143e-51
Cnot4	-1.10744	2.99783e-26
Cnot6	-1.06444	3.53552e-29
Cnot6l	-1.88069	3.52472e-40
Cnpy1	-1.03523	4.71406e-06
Cntln	-2.32592	3.24694e-20
Cntn3	-4.49898	1.80589e-09
Cobl	-3.39197	1.26e-274
Cobll1	-2.2021	6.90556e-11
Cog5	-1.78925	1.79854e-53
Col11a1	-3.28597	8.96499e-21
Col25a1	-3.91111	1.68932e-05
Col27a1	-1.29725	6.42102e-07
Col4a2	-1.04498	1.40017e-56
Col4a5	-1.74046	0.00640716
Col4a6	-3.99028	0.000759557
Col6a3	-2.04976	0.00830656
Col6a6	-1.82902	4.72998e-07
Colec12	-2.22775	1.56506e-16
Colgalt2	-2.18174	0.00594927
Commd10	-1.40387	7.46723e-39
Cox10	-1.25263	2.69212e-18
Cpeb2	-1.19001	6.69296e-09
Cpeb3	-1.65139	4.8976e-06
Cplx1	-1.70764	3.19363e-09
Cpne8	-1.08145	1.15252e-05
Cradd	-2.49888	2.14918e-15
Creb3l2	-1.17567	8.92325e-29
Creb5	-2.08965	0.000780877
Crebzf	-1.00802	7.11152e-12
Crim1	-2.58678	1.04943e-18
Crtc3	-1.09333	0.000227833
Crybg3	-2.64371	3.74394e-22
Csmd2	-2.34858	0.00116439
Csnk1g3	-1.5645	2.33651e-30
Csrnp3	-2.18166	1.5051e-09
Ctbp2	-1.5288	9.64333e-59
Ctdp1	-1.04882	1.56271e-17
Ctdspl	-1.93847	5.62017e-15
Cth	-1.01097	5.13596e-13
Ctif	-2.85501	3.57078e-24
Ctnna2	-2.76243	0.000168325
Ctnnd2	-3.57832	9.85804e-06
Ctps2	-1.1726	4.01653e-19
Cubn	-1.86931	6.17178e-63
Cul2	-1.10189	4.49686e-39
Cul3	-1.06201	9.35444e-58
Cwc22	-1.14171	2.57418e-31
Cwc27	-2.52572	1.19342e-86
Cwf19l2	-1.48098	3.1415e-39
Cyfip1	-1.08292	3.24866e-35
Cyp26b1	-1.27524	1.65341e-09
Cyp4f14	-2.48196	4.64135e-25
Cyp7b1	-2.32597	3.17832e-06
Cyyr1	-3.47651	1.58221e-05
D230025D16Rik	-1.19499	1.22248e-29
D430041D05Rik	-1.95323	0.000219575
D630039A03Rik	-5.88184	0.00635966
D630045J12Rik	-1.40247	2.93795e-15
Daam1	-1.86282	2.19395e-37
Dach1	-6.5492	0.0010139
Dach2	-5.46853	0.00324068
Dancr	-1.24269	9.46705e-08
Dapk1	-1.21499	1.79121e-32
Dapp1	-1.90556	1.48717e-13
Dcaf6	-1.56944	8.27957e-33
Dcbld1	-2.40386	1.06216e-51
Dclk2	-2.45055	4.67675e-46
Dclre1c	-1.05395	4.56654e-07
Dcp2	-1.19028	1.35638e-38
Dctd	-1.20946	6.22312e-24
Dcun1d4	-1.75587	2.14482e-26
Ddah1	-2.63114	1.24136e-50
Ddhd1	-1.22828	1.45181e-21
Ddr2	-1.28996	1.11295e-07
Ddx10	-1.1259	1.25694e-38
Dennd1a	-3.4512	6.21151e-64
Dennd1b	-3.7176	2.73126e-97
Dennd4c	-1.79931	3.32716e-38
Depdc1b	-1.75461	6.64223e-16
Deptor	-2.56734	2.81364e-72
Dgkh	-2.55947	2.80993e-25
Dhx15	-1.0091	6.22185e-56
Diaph2	-4.60716	1.4834e-100
Diaph3	-3.91537	6.01e-156
Dido1	-1.08148	2.59441e-25
Dip2c	-3.04076	3.99534e-52
Dis3l2	-1.87194	5.34644e-60
Disp1	-1.31992	1.14238e-10
Dkk1	-2.09791	4.34272e-16
Dlc1	-2.43105	4.93e-146
Dlg1	-1.27901	2.69704e-62
Dlg3	-1.04014	5.85062e-12
Dlg5	-1.12484	9.56373e-25
Dlgap1	-2.54299	0.00174746
Dlgap2	-4.78452	2.71558e-05
Dmd	-2.63091	1.79574e-95
Dmrt1	-1.22761	3.38281e-19
Dmxl1	-1.84123	5.47672e-50
Dnah11	-3.8686	0.000190848
Dnajb14	-1.6233	1.02695e-12
Dnajc1	-1.42033	3.74923e-19
Dnajc27	-1.0854	2.29363e-12
Dnajc6	-3.9771	8.9485e-54
Dner	-2.55277	6.08745e-05
Dock1	-3.97711	2.66e-195
Dock10	-3.95619	5.67519e-14
Dock11	-1.95423	1.11569e-33
Dock2	-2.56648	0.000197899
Dock4	-3.54175	4.94842e-33
Dock5	-1.33699	1.30959e-19
Dock7	-2.5223	1.90151e-61
Dock9	-2.8044	3.32172e-90
Dpf3	-1.4648	0.00210442
Dph5	-1.07891	3.77576e-10
Dph6	-2.60521	1.03456e-61
Dpp4	-1.63807	2.43199e-12
Dpp6	-4.00271	2.35543e-13
Dpyd	-6.47835	0.00125747
Dpysl2	-2.24895	2.76008e-27
Drosha	-1.23953	6.83419e-69
Dscaml1	-1.71059	8.69266e-05
Dse	-1.24286	1.06902e-32
Dst	-2.40078	2.4453e-11
Dusp12	-1.80707	1.04705e-22
Dusp16	-1.59615	2.19647e-34
Dusp27	-3.19116	5.80859e-64
Dym	-2.1708	2.04441e-69
Dync2h1	-2.13868	1.89988e-19
Dyrk1a	-1.35145	2.12601e-36
Dysf	-1.5927	1.06158e-12
E130308A19Rik	-1.42268	1.77066e-15
E230016M11Rik	-4.29819	0.00552322
E2f3	-1.23219	6.93743e-18
Ebf1	-2.72384	0.00312105
Ebf2	-2.76382	0.00368657
Ect2	-1.19953	1.35225e-46
Eda	-3.29231	3.79035e-13
Eepd1	-2.40686	1.87506e-05
Efcab2	-1.38701	2.89113e-09
Efcab7	-1.08575	0.00766518
Efhb	-2.98799	4.57647e-14
Efhc2	-1.50686	1.48955e-14
Efl1	-1.3487	2.59141e-19
Efna5	-3.75667	4.77076e-07
Egflam	-3.39823	4.42022e-10
Egfr	-2.98112	3.0147e-30
Ehbp1	-2.35683	1.79428e-86
Eif2ak3	-1.0793	1.0027e-19
Eif2ak4	-1.05647	1.41568e-17
Eif2s2	-1.05403	4.49696e-81
Elavl1	-1.13538	1.39331e-24
Elavl2	-2.58295	2.41117e-43
Elavl4	-5.83242	0.00110485
Elf1	-1.424	2.03654e-15
Elk3	-2.57196	7.43425e-29
Ell2	-1.17769	1.06148e-29
Elmo1	-3.71055	2.85036e-22
Elovl5	-1.38994	1.22204e-56
Elovl6	-2.1084	6.73e-167
Elovl7	-1.71984	3.55719e-15
Elp4	-3.34346	2.00019e-40
Eml4	-1.84726	3.48013e-57
Eml5	-1.1809	3.74923e-19
Eml6	-1.68374	0.00301536
Emsy	-1.01078	1.04386e-22
Enah	-1.69415	3.48e-148
Enox1	-3.70956	2.20263e-10
Enox2	-2.60221	2.63143e-23
Enpp3	-2.77864	2.38074e-10
Epas1	-1.70977	5.05518e-34
Epb41l1	-1.07934	1.76415e-21
Epb41l3	-1.26266	9.43113e-15
Epb41l4a	-1.78086	2.90323e-50
Epb41l5	-1.5703	2.10846e-30
Epc2	-1.96961	1.02061e-47
Epg5	-1.06446	3.03561e-06
Epha4	-3.2114	2.82e-289
Epha7	-2.55074	6.41905e-09
Ephb1	-6.27726	0.000249245
Ephb4	-2.22277	4.91649e-71
Eps8	-2.76139	1.70949e-94
Erbin	-1.90147	9.01862e-38
Erc1	-2.4776	2.47e-112
Erc2	-1.5717	5.56807e-07
Erich1	-1.33098	1.02562e-16
Erich3	-5.20604	0.00781445
Ermard	-1.17672	7.73241e-05
Esf1	-1.29419	3.96101e-54
Esrrb	-1.47451	5.17e-138
Esrrg	-5.13258	0.00827833
Etl4	-2.22804	3.04e-109
Etv5	-1.20091	1.64628e-34
Etv6	-3.81475	4.90001e-81
Eva1a	-2.97821	1.8465e-31
Eva1b	-1.19815	2.46461e-06
Exoc3l2	-1.06239	0.00295783
Exoc4	-2.51473	9.55e-243
Exoc6	-1.03218	2.19948e-11
Exoc6b	-3.17738	1.27e-177
Ext1	-4.22376	7.20257e-67
Eya1	-2.0744	9.49161e-06
Faf1	-1.70061	8.80314e-64
Fam110b	-3.0466	1.43377e-27
Fam114a1	-1.17763	2.9758e-22
Fam129a	-2.10165	2.86165e-73
Fam135a	-1.60742	2.01304e-30
Fam13a	-2.53459	7.67575e-08
Fam13c	-2.63469	6.26679e-29
Fam160a1	-1.77071	0.000658852
Fam169a	-1.00131	6.60215e-27
Fam169b	-2.75801	1.10752e-21
Fam171a1	-1.16913	1.89247e-05
Fam171b	-1.99496	3.04765e-07
Fam172a	-3.37024	3.18522e-41
Fam184a	-2.27271	4.36315e-25
Fam185a	-1.29159	1.68853e-10
Fam19a4	-4.77668	1.77438e-09
Fam240a	-2.7663	0.00070787
Fam49a	-1.66323	1.45292e-07
Fam60a	-1.04073	1.08057e-12
Fam83b	-1.59914	6.87885e-07
Fancc	-1.3704	5.44513e-07
Fancl	-1.34069	2.86873e-17
Fancm	-1.44821	1.62395e-25
Fars2	-2.40299	4.15386e-18
Fastkd2	-1.06363	3.39581e-13
Faxc	-1.50716	0.00270993
Fbn1	-1.9998	2.03311e-12
Fbn2	-1.7781	3.23266e-09
Fbrsl1	-1.05375	1.67e-28
Fbxl17	-4.57155	3.91254e-17
Fbxl4	-1.07153	4.3059e-06
Fbxo11	-1.27384	1.22664e-35
Fbxo15	-1.16979	1.35434e-53
Fbxo33	-1.03408	9.47769e-09
Fbxo8	-1.31883	2.27293e-09
Fbxw11	-1.03134	7.51786e-26
Fem1c	-1.33311	6.80376e-44
Fer	-3.24402	7.83224e-49
Fgf10	-1.49699	3.86007e-15
Fgf17	-2.20236	1.43936e-17
Fgf4	-2.57091	1.12e-276
Fgfr2	-1.62276	1.57256e-08
Fggy	-2.72329	4.10687e-20
Fgr	-1.68241	0.00388236
Fhit	-3.63491	0.000135663
Fhl1	-1.12568	4.30421e-08
Fhod3	-4.0523	4.4857e-100
Fig4	-1.06527	4.45403e-26
Fign	-2.4049	0.000144157
Firre	-1.01393	1.03964e-22
Fktn	-1.3169	1.187e-29
Flrt2	-1.9084	2.11227e-06
Flt1	-1.17867	0.00813254
Fmn1	-4.17097	1.11359e-57
Fmn2	-4.71333	2.7939e-55
Fmnl2	-3.49294	3.067e-81
Fn1	-1.21403	1.53999e-56
Fndc3a	-1.43415	4.40912e-43
Fndc3b	-2.97756	4.94376e-87
Fnip2	-1.15384	1.62405e-22
Fntb	-1.03169	4.46367e-11
Focad	-2.64335	4.10817e-66
Fosb	-3.40838	2.2999e-21
Foxn3	-2.81333	1.74178e-43
Foxo1	-1.77909	5.76305e-58
Foxp1	-2.35948	4.16084e-33
Foxp2	-7.13841	6.71861e-05
Foxp4	-1.00957	1.55118e-14
Foxr2	-2.57571	0.00076742
Fra10ac1	-1.40026	2.03091e-15
Fras1	-2.73103	5.82778e-15
Frk	-2.86672	6.11894e-05
Frmd4a	-2.08168	1.06902e-32
Frmd4b	-2.68964	2.56962e-72
Frmd5	-2.64207	5.35291e-29
Frmpd1	-1.62656	1.63518e-11
Frmpd3	-2.98455	4.29393e-05
Fry	-2.1911	1.37875e-30
Fryl	-3.46775	1.1268e-104
Fto	-1.94012	6.07386e-72
Fubp1	-1.63837	5.92017e-83
Fut10	-1.23972	1.02453e-06
Fut8	-2.11061	7.61814e-50
Fut9	-4.45165	1.64402e-65
Fyn	-1.53194	5.20384e-24
Gab1	-1.19128	7.46694e-73
Gab2	-2.22909	5.89608e-08
Gabbr1	-1.47259	8.64887e-40
Gabpa	-1.16688	1.01726e-45
Gabrb3	-2.56817	7.83931e-11
Gad2	-4.46879	1.37258e-23
Galk2	-1.32852	1.89787e-09
Galnt18	-3.4363	0.000743471
Galnt7	-2.32294	7.46462e-45
Gap43	-2.35928	9.25269e-32
Garem1	-1.8928	2.93329e-18
Gas2	-2.12225	4.71253e-08
Gatad2b	-1.17993	2.2136e-29
Gbe1	-2.47714	3.75254e-09
Gcnt2	-1.20522	2.50572e-26
Gdf3	-1.0493	2.90467e-12
Gdpd5	-1.12567	7.66909e-08
Gdpgp1	-1.24498	7.41761e-07
Ghr	-1.42669	5.97088e-07
Gins1	-1.02581	3.27293e-14
Gipc2	-1.98773	0.000156139
Gk	-1.35796	2.29556e-08
Gli2	-3.8998	2.83e-256
Gli3	-3.66994	2.50483e-34
Glis3	-3.21571	7.14834e-22
Gm10069	-1.39089	5.41868e-05
Gm10138	-1.3679	0.00687343
Gm10351	-1.36956	0.00503683
Gm10416	-2.59902	1.16005e-08
Gm10451	-1.10482	0.000900273
Gm10482	-1.44073	1.60712e-06
Gm11413	-4.71847	0.000970951
Gm12355	-6.42504	0.00111796
Gm12790	-5.78583	0.00918921
Gm12960	-5.72748	0.00982719
Gm13128	-1.89336	5.11814e-06
Gm13212	-1.46014	3.33559e-07
Gm14124	-1.01079	0.00140686
Gm14139	-1.28781	1.90893e-07
Gm14322	-1.07766	0.00530933
Gm14325	-1.20407	3.89422e-05
Gm14326	-1.62546	2.74535e-07
Gm14399	-1.17696	0.00261248
Gm14403	-1.65503	8.95613e-08
Gm14410	-1.66668	0.000178105
Gm14820	-1.92118	0.000425216
Gm15163	-2.13472	2.94378e-19
Gm15286	-1.29409	0.000260045
Gm15459	-1.02969	4.96449e-34
Gm15513	-1.04362	0.00235276
Gm17066	-1.45236	3.9635e-14
Gm17067	-1.27137	1.11649e-20
Gm17768	-1.39611	0.00273294
Gm20707	-1.61959	3.60967e-06
Gm20939	-1.10694	6.11486e-09
Gm21742	-1.16744	3.47819e-05
Gm2381	-1.369	2.36491e-12
Gm27002	-3.22691	0.00798387
Gm27234	-2.02339	0.000785748
Gm28625	-4.77939	0.0014812
Gm29630	-2.5006	0.00123937
Gm30414	-2.27455	0.000913849
Gm31831	-6.00124	0.00761089
Gm33027	-3.02292	1.11659e-11
Gm3604	-1.38279	4.35742e-10
Gm36936	-2.12732	0.000565353
Gm37123	-2.0144	0.00234878
Gm38248	-2.07691	3.54435e-06
Gm38324	-3.30994	0.00441197
Gm38394	-1.11757	7.004e-05
Gm38399	-3.75228	1.39917e-17
Gm3854	-1.45468	5.4713e-07
Gm42600	-2.24568	0.00209579
Gm43417	-6.88892	0.000194398
Gm43668	-1.01662	0.00607051
Gm44829	-2.36033	0.00850231
Gm44832	-3.69753	0.000372698
Gm4734	-5.95276	0.00526509
Gm4972	-4.22505	0.0069789
Gm5363	-2.20597	3.15559e-08
Gm5620	-1.25814	0.00537948
Gm5815	-2.63348	0.0076549
Gm6206	-1.89627	3.57118e-08
Gm6445	-1.17553	1.89623e-09
Gm6871	-1.51955	4.10841e-14
Gm7173	-2.44443	0.00267817
Gm7694	-7.78327	6.06572e-06
Gm8174	-2.30394	0.00385815
Gm9833	-1.03051	0.00238984
Gm9866	-5.98358	0.00509439
Gm9885	-4.26979	0.00786769
Gm9892	-1.24848	1.76952e-09
Gmds	-2.40856	1.19978e-11
Gmppb	-1.04799	1.33866e-05
Gnai1	-1.45979	6.88642e-33
Gnao1	-1.83697	8.20096e-10
Gnaq	-2.14532	3.31454e-69
Gng12	-1.86991	2.70687e-47
Golga1	-1.34455	2.31007e-07
Golim4	-1.99586	1.59526e-42
Gpatch2	-1.36258	7.74055e-28
Gpbp1	-1.35392	2.20215e-55
Gpc4	-2.22704	1.83482e-29
Gpc6	-4.7627	3.36378e-15
Gpd1	-1.69442	0.00336301
Gpd2	-2.39468	3.90214e-78
Gphn	-2.69137	9.9449e-31
Gpm6b	-6.85196	0.000220144
Gpt2	-1.47285	3.91376e-43
Grb10	-1.68918	3.92707e-15
Gria3	-2.49549	1.24824e-05
Grid1	-2.69671	0.00438286
Grik3	-2.02267	5.55835e-48
Grik4	-2.54593	2.0127e-15
Grin1	-2.33269	1.49402e-18
Grip1	-2.26515	1.60767e-20
Gsc	-1.51719	0.000521514
Gsdmd	-1.0578	0.000131333
Gsk3b	-2.19015	1.77822e-95
Gstcd	-1.24026	1.32267e-16
Gtdc1	-4.80036	1.12082e-54
Gtf2f2	-1.22687	8.78291e-26
Gucy1a3	-4.48464	0.00331201
Gulp1	-2.15742	0.000663807
H2-M5	-1.78284	4.73171e-18
Hace1	-1.49421	1.55561e-16
Has2	-2.24647	0.000348632
Hck	-1.21867	3.77723e-21
Hcrtr2	-4.58775	0.00156923
Hdac4	-2.56274	4.27501e-51
Hdac8	-1.37431	4.85799e-05
Hdac9	-3.66182	2.75197e-05
Hdx	-2.58323	1.19125e-19
Heatr5a	-1.03989	1.62395e-25
Heatr5b	-1.1945	2.58153e-30
Hecw2	-2.69305	3.21942e-09
Herc2	-1.93358	2.68062e-42
Herc3	-1.09638	3.68127e-09
Herc4	-1.5632	1.70989e-97
Hesx1	-1.49188	1.39422e-05
Hfm1	-1.24286	2.10841e-08
Hhat	-5.98979	5.67886e-09
Hipk2	-2.67883	2.03514e-37
Hipk3	-1.13546	9.8088e-13
Hivep1	-1.46986	4.16681e-23
Hivep2	-1.86104	2.42597e-11
Hk1	-1.04297	4.54677e-50
Hk2	-1.84763	1.24e-165
Hlcs	-1.22984	1.61903e-12
Hltf	-1.27708	1.26854e-25
Hmbox1	-1.02846	3.21398e-08
Hmcn1	-3.01796	5.17184e-14
Hmga2	-1.70725	8.83801e-37
Hmgcll1	-1.19905	0.000439526
Hmgxb4	-1.13421	1.42099e-26
Hnrnpd	-1.38785	2.22431e-88
Hnrnpdl	-1.07163	2.52481e-50
Homer1	-1.16903	1.16153e-16
Hpgd	-1.56067	0.000809841
Hrh1	-2.14434	0.000732265
Hs2st1	-2.64429	4.84469e-59
Hs3st1	-1.38979	5.43006e-15
Hs6st1	-1.72597	7.32e-129
Hsd17b11	-1.6975	2.56113e-45
Hsd17b12	-1.07675	6.22578e-23
Hspa8	-1.09647	8.88614e-95
Hspb8	-1.20262	1.20663e-31
Htra1	-1.59244	2.8441e-54
Hunk	-2.84298	1.32e-119
Huwe1	-1.14952	2.56098e-08
Ica1	-1.80286	6.8207e-22
Idi1	-1.12685	5.79782e-10
Ifitm1	-1.31701	5.0119e-16
Ift74	-1.00772	5.55677e-08
Igf1	-3.75136	1.39746e-13
Igf1r	-2.77041	3.31613e-69
Igf2bp3	-1.0892	8.82162e-41
Igfbp2	-1.19073	2.92365e-75
Igfbp7	-1.68221	1.76603e-05
Igsf1	-1.02397	0.00139671
Igsf21	-1.07084	1.43173e-08
Igsf3	-1.15142	2.33415e-34
Ikzf2	-2.64541	5.61707e-07
Il13ra1	-1.02842	0.000119141
Il6st	-1.17182	3.08162e-30
Immp2l	-2.98352	6.49144e-11
Ino80	-1.77061	5.72136e-46
Inpp5a	-1.21905	2.54229e-21
Insr	-2.22644	1.32574e-24
Ints6	-1.15971	3.39197e-21
Ints7	-1.57059	2.74296e-70
Invs	-1.10969	0.000360936
Ipo11	-2.63129	1.73e-117
Irak3	-2.14958	1.56886e-19
Islr2	-1.13048	8.79888e-14
Ism2	-1.46407	1.23691e-06
Ispd	-4.88645	0.000490057
Itgam	-1.4319	0.00102045
Itgav	-2.25967	4.54861e-60
Itgb5	-1.03718	4.97427e-13
Itih5	-1.05423	0.000132446
Itpk1	-2.00644	7.55629e-87
Itpr1	-4.35927	3.15e-226
Itpr2	-2.23683	7.57796e-08
Iws1	-1.02141	1.58964e-24
Jade1	-1.21205	6.0139e-60
Jakmip1	-1.87341	4.53689e-63
Jarid2	-1.43208	3.28588e-78
Jazf1	-3.36295	0.00845502
Jdp2	-1.27776	1.07552e-11
Jmjd1c	-1.72488	1.41662e-67
Jmy	-1.45804	9.152e-18
Jph1	-2.56758	7.28894e-18
Kalrn	-1.04177	3.34993e-10
Kank4	-2.17302	5.75598e-41
Kat14	-1.01654	4.6989e-16
Kat2b	-2.40934	4.14654e-50
Kat6b	-1.98351	2.1e-121
Katnbl1	-1.37422	1.24581e-18
Kazn	-1.26842	1.75685e-33
Kcmf1	-1.16138	1.34171e-47
Kcnab2	-1.11213	5.67782e-05
Kcnc1	-1.52012	0.000527029
Kcnj10	-1.35034	0.00202426
Kcnj12	-1.00712	1.93873e-05
Kcnj3	-4.33426	7.54021e-16
Kcnma1	-3.17754	0.00624611
Kcnn2	-2.70447	1.55808e-09
Kcnq5	-3.80919	3.88076e-05
Kcnt2	-6.23178	5.93244e-14
Kctd1	-1.43399	2.57478e-07
Kdm3a	-1.23216	2.51762e-45
Kdm4b	-1.52509	6.45136e-18
Kdm4c	-2.15148	7.58164e-62
Kdm5a	-1.0876	3.26792e-24
Kdm5b	-1.04241	8.48151e-53
Kdm6a	-1.70043	1.35509e-44
Khdc3	-1.80799	2.0744e-06
Kif13a	-1.16264	1.04923e-12
Kif14	-1.08172	3.27821e-24
Kif16b	-3.86184	2.23459e-75
Kif18a	-1.37906	1.39019e-39
Kif21a	-1.11672	2.73174e-13
Kif2a	-1.27139	6.40451e-48
Kif5c	-2.01821	6.86959e-17
Kifap3	-1.04126	2.89632e-20
Kifc3	-1.87308	2.6653e-05
Kirrel	-1.76057	5.22128e-38
Kirrel2	-1.36069	0.00224099
Kit	-1.34242	7.14331e-42
Kiz	-1.36625	7.91848e-06
Klf12	-4.6127	1.83421e-08
Klf13	-1.5656	4.03039e-34
Klf2	-1.19354	1.47829e-39
Klf5	-1.11933	4.41555e-37
Klf7	-1.31757	4.08781e-28
Klf8	-1.46751	1.38878e-26
Klhdc1	-1.3724	2.68662e-05
Klhdc7a	-1.23811	1.55087e-08
Klhl13	-1.41935	1.29072e-45
Klhl2	-2.22613	6.43955e-60
Klhl29	-2.51377	0.000167571
Klhl32	-2.91209	0.00174948
Kmt2c	-1.71472	2.70787e-12
Kras	-1.04974	4.16545e-42
Kyat3	-1.51246	1.96914e-12
L1td1	-2.04633	5.73e-155
L2hgdh	-1.20658	1.28328e-24
L3mbtl3	-2.43793	7.90929e-33
Lama1	-1.58165	2.2068e-99
Lama3	-1.12207	4.10424e-11
Lama4	-1.3058	5.12348e-06
Lamb1	-1.19754	6.339e-101
Lamc1	-1.49712	2.85e-109
Lancl2	-1.16289	1.47073e-18
Large1	-4.13858	6.44334e-61
Larp4b	-1.3433	7.33468e-41
Lca5	-1.52049	6.96054e-14
Lclat1	-2.23691	4.03238e-33
Lcorl	-1.61089	1.90598e-25
Ldlr	-1.27081	6.73741e-57
Ldlrad3	-3.60772	2.76e-132
Ldlrad4	-4.31285	1.84924e-15
Ldoc1	-1.56917	0.00193875
Lef1	-1.9182	0.000172894
Lemd3	-1.35839	5.5838e-25
Lepr	-1.27982	6.89129e-05
Lgr4	-2.42846	2.64011e-25
Lhfp	-3.6638	1.03049e-11
Lhfpl2	-1.17973	5.5129e-07
Lifr	-1.53665	4.17562e-28
Lims1	-1.41102	1.45598e-31
Lin28b	-1.49775	4.40482e-11
Lmbr1	-1.12344	7.44473e-07
Lmo7	-3.26713	5.03725e-44
Lnx1	-1.94522	0.00336713
Lpar1	-1.21323	2.84954e-14
Lpp	-3.11884	1.26013e-46
Lrba	-2.39923	5.33173e-69
Lrch1	-2.46054	3.93823e-48
Lrch2	-2.24475	4.20803e-39
Lrig1	-2.06055	7.23657e-37
Lrig3	-1.55436	3.00795e-25
Lrmp	-1.32763	1.48404e-06
Lrp11	-1.21754	3.65841e-19
Lrp6	-1.81792	2.49541e-44
Lrp8	-1.23956	1.05539e-14
Lrrc1	-1.57951	4.04207e-17
Lrrc20	-1.24109	2.21469e-08
Lrrc28	-1.01462	1.17486e-06
Lrrc34	-1.58014	3.29408e-37
Lrrc8d	-1.71514	2.95254e-57
Lrrk1	-1.93975	2.12343e-14
Lrrn1	-1.69174	2.96537e-06
Lrrn4	-1.50214	9.14095e-07
Ltbp1	-2.83422	3.34569e-29
Ltn1	-1.09365	2.41543e-23
Lurap1l	-2.23199	6.28791e-06
Ly6a	-1.01556	0.000221701
Ly75	-1.89506	1.33431e-69
Lyn	-1.91013	1.52095e-28
Lypd6	-2.37051	0.000783773
Lyrm4	-1.53716	8.68638e-08
Lyst	-2.29074	1.29386e-17
Mad1l1	-1.4636	4.20899e-24
Magi1	-3.21324	4.46e-135
Magi3	-1.25558	5.83898e-14
Maml3	-2.91435	3.42457e-08
Man1a	-2.3782	1.40051e-11
Man2a1	-1.68931	2.99605e-35
Mansc1	-1.20832	0.000672247
Map1b	-1.09896	2.47522e-06
Map2	-3.14557	7.54005e-78
Map2k6	-3.05487	1.41174e-42
Map3k8	-1.53045	2.30769e-05
Map4k3	-2.49219	1.20337e-86
Map4k4	-1.25601	1.03756e-67
Map4k5	-1.04918	9.70977e-15
Map6	-1.42721	1.57825e-14
Map7	-1.4975	1.10638e-67
Mapk4	-1.86429	1.19645e-08
Mapkap1	-1.69182	1.79823e-32
2020-03-11	-5.50147	0.00351543
Mark1	-1.5616	4.94172e-17
Mast2	-1.6783	1.29831e-48
Mast4	-3.54902	1.38154e-51
Max	-1.03759	1.71705e-15
Mb21d1	-1.1075	0.000292473
Mb21d2	-2.59143	1.91609e-44
Mbd2	-1.15371	3.88478e-14
Mbd5	-3.38825	1.88979e-39
Mbnl1	-2.97448	7.87586e-43
Mbnl2	-1.76832	4.25162e-56
Mbtd1	-1.08719	2.36853e-22
Mbtps2	-1.34375	1.40277e-33
Mcc	-4.39641	1.27672e-24
Mcf2	-2.38099	9.01721e-71
Mcf2l	-2.05457	2.04226e-21
Mcm9	-1.37281	1.3913e-12
Mcph1	-2.03357	1.11972e-62
Mctp2	-3.42463	3.44086e-26
Mcu	-1.20982	1.1587e-12
Mdfic	-2.80352	6.99208e-75
Mdn1	-1.46981	4.92843e-11
Mdrl	-2.51483	0.00039967
Me1	-1.45543	2.18525e-35
Med12l	-1.87117	5.36735e-18
Med13l	-1.35519	1.05906e-36
Med14	-1.24972	4.59035e-21
Med27	-1.17003	3.75394e-05
Megf11	-1.72638	6.76208e-11
Mei4	-2.26955	8.02162e-16
Meis1	-1.88959	7.34501e-06
Meis2	-3.57578	3.31167e-05
Memo1	-1.03114	1.33022e-10
Mep1b	-2.77676	1.75804e-25
Met	-2.64653	8.27354e-32
Mettl15	-3.81806	9.34639e-16
Mettl25	-2.73172	1.95913e-29
Mfap3l	-2.24828	1.23468e-12
Mgat4c	-2.1266	4.73077e-06
Mgat5	-3.98091	3.9464e-102
Mgll	-1.30517	7.95687e-07
Mgmt	-1.74796	5.87787e-08
Mical3	-2.02372	3.34719e-62
Micu3	-1.50206	1.33348e-16
Mid1	-1.49715	5.01551e-27
Mid2	-1.50622	0.00886964
Mier3	-1.08696	5.3834e-23
Mindy4	-2.91149	0.00685921
Mipol1	-2.23799	8.66231e-24
Mir292	-2.79646	0.00838649
Mirg	-2.47133	9.24451e-15
Mitf	-3.29777	8.87e-120
Mkl1	-1.1455	4.27172e-15
Mllt10	-1.99207	5.6968e-101
Mllt3	-3.39411	2.03563e-66
Mme	-1.36461	6.40934e-61
Mms22l	-1.91466	1.13088e-52
Mob3b	-3.52425	4.34288e-23
Mobp	-1.08121	0.000549764
Mon2	-1.00466	3.63337e-20
Morc1	-1.9139	1.80457e-59
Mospd2	-1.59669	1.13547e-16
Mpdz	-2.79367	3.14262e-38
Mpp7	-1.93009	6.5868e-35
Mpped2	-5.05644	1.42644e-09
Mpzl2	-1.06014	3.60303e-29
Mras	-2.14498	6.44751e-56
Msc	-2.18942	0.000948581
Msh3	-1.98798	5.60317e-36
Msi2	-2.70176	8.32038e-71
Msl3	-1.18861	1.04812e-07
Msra	-1.67815	1.32236e-06
Mta3	-1.47848	1.31864e-40
Mtbp	-1.10066	3.52726e-17
Mtcl1	-1.53692	2.99e-106
Mtf2	-1.06735	2.04218e-44
Mtm1	-2.8099	3.34179e-27
Mtmr12	-1.85747	2.78927e-67
Mtmr7	-1.25329	7.63696e-28
Mtpap	-1.30905	1.87925e-22
Mtss1	-1.82752	4.68964e-47
Mtus1	-2.39757	3.33051e-51
Mup6	-1.6548	0.00372446
Mvb12b	-1.9374	6.38757e-18
Myb	-1.78767	0.000235927
Mycbp2	-2.9855	1.52e-121
Mycn	-1.98977	9.4919e-32
Myo10	-2.61293	1.13e-220
Myo16	-6.66766	0.0006027
Myo1b	-1.9228	6.43e-111
Myo1e	-1.21184	5.5341e-32
Myo5a	-1.08346	2.68876e-18
Myo6	-1.57991	3.74447e-41
Myo7a	-1.23121	1.2811e-22
Myom1	-1.39345	0.00830387
Mypn	-1.10691	8.3151e-06
Naa15	-1.04453	7.18776e-39
Naa16	-1.23908	6.3204e-30
Nab2	-1.08	2.143e-05
Nacc2	-1.04739	5.33604e-09
Nalcn	-4.60702	0.00239881
Nanog	-1.00731	8.39611e-62
Nars2	-1.58871	3.45957e-14
Nav1	-1.85215	4.89278e-81
Nav2	-3.17976	5.49618e-98
Nbas	-2.07197	4.06199e-37
Nbea	-2.2474	1.66401e-21
Nbeal1	-1.05792	4.71268e-17
Ncald	-3.38702	2.40246e-08
Ncam1	-1.72267	2.3249e-18
Nck2	-2.57376	1.96672e-38
Ncoa1	-1.22219	7.81086e-19
Ncoa2	-2.05553	6.19596e-80
Ncoa7	-1.47105	1.15802e-09
Ncor1	-1.10685	5.41564e-36
Ndufaf5	-1.04963	2.67133e-07
Neb	-1.97506	1.33082e-10
Necab1	-3.19325	4.33574e-11
Nectin3	-1.05512	3.30735e-09
Nedd4l	-1.33812	4.82355e-24
Nek1	-1.87212	4.12524e-56
Nek10	-1.95203	0.00644756
Nek7	-3.51044	5.44e-119
Neurog3	-3.14342	5.52746e-07
Nf1	-1.15324	7.5272e-14
Nfasc	-1.3441	1.10206e-18
Nfia	-9.0358	1.29835e-08
Nfib	-4.13	7.02432e-35
Nfkb1	-1.4829	8.91991e-13
Nfkbid	-1.3035	0.00336739
Nfyc	-1.5066	1.57389e-16
Nhej1	-1.47806	0.00250462
Nhs	-2.49827	9.56482e-21
Nhsl1	-2.49953	3.40987e-53
Nhsl2	-1.77406	2.37554e-06
Nid1	-1.24817	6.14543e-62
Nim1k	-2.07826	2.14757e-09
Ninl	-1.37136	2.92441e-17
Nipbl	-1.40188	6.47467e-44
Nkain4	-1.9743	0.0045724
Nln	-1.31497	1.87548e-31
Nlrp9b	-1.60102	0.00329444
Nmd3	-1.12497	2.09082e-31
Nme7	-1.38536	3.9019e-18
Nmnat3	-1.45234	0.00780563
Nod2	-1.38143	2.91084e-05
Nol10	-1.06758	1.45691e-26
Nol4l	-1.41542	1.3385e-24
Nos1ap	-3.28236	0.00527957
Nostrin	-1.40114	4.07136e-05
Nova1	-3.15369	6.21718e-18
Nova2	-1.5501	6.09235e-14
Nox4	-2.25208	0.00106321
Npas2	-3.20295	6.17119e-05
Nr0b1	-1.60404	1.3398e-20
Nr2c2	-1.14194	6.47505e-21
Nr3c2	-3.30476	5.94327e-06
Nr5a2	-3.35024	4.23e-272
Nr6a1	-1.21653	3.23292e-24
Nrcam	-1.75358	3.38758e-05
Nrg1	-2.1201	9.33531e-13
Nrip1	-1.5541	7.50445e-22
Nrk	-1.22538	1.94112e-07
Nsd3	-1.00572	3.36127e-15
Nsmce2	-1.42438	1.00446e-31
Nt5c3	-1.14091	1.24545e-11
Nt5dc1	-2.57179	2.37633e-42
Ntn4	-2.6572	0.000222254
Ntrk3	-3.47545	1.84543e-16
Nubpl	-1.79208	7.8548e-21
Nudcd1	-1.25082	9.48271e-30
Numb	-1.1858	3.29575e-19
Nup98	-1.37243	3.14963e-54
Obsl1	-1.10112	8.67772e-24
Ocln	-1.53526	1.19171e-12
Olfml2b	-1.85503	1.73268e-07
Ooep	-1.25382	5.20277e-20
Ophn1	-3.10488	8.21198e-12
Oprd1	-2.10152	0.00121182
Osbpl3	-2.07323	1.04486e-37
Osbpl6	-1.86683	1.25854e-19
Osbpl8	-2.49278	4.38153e-47
Osm	-2.4612	0.00510994
Otud7a	-2.43364	6.46355e-05
Otulin	-1.01791	9.39142e-07
Otx2	-3.42349	8.11382e-36
Oxct1	-1.15919	6.08584e-32
Pak3	-1.83281	0.000259759
Pak7	-3.71411	0.00148929
Pam	-2.85306	1.15831e-26
Pan3	-1.37782	1.7246e-24
Panct2	-1.18768	1.57302e-05
Pank1	-1.54257	3.62531e-10
Paqr8	-1.19042	2.14805e-09
Pard3	-1.80825	8.31807e-48
Pard6g	-1.11417	8.5705e-05
Parm1	-1.51593	1.15442e-15
Parp8	-5.52956	0.00276532
Pars2	-1.09669	0.00227602
Pawr	-1.78526	6.39067e-50
Pax2	-2.1778	0.00373161
Pbx1	-3.36471	1.72e-138
Pbx3	-2.27021	8.97083e-18
Pcbp3	-1.28522	3.68963e-13
Pcca	-3.11784	1.69698e-62
Pcdh19	-2.77326	5.16257e-14
Pcdhga11	-5.00971	0.000291723
Pclo	-1.97822	0.000311662
Pcmtd1	-1.10426	1.14174e-38
Pcsk1	-2.05539	6.57201e-06
Pcsk6	-1.30938	8.16721e-43
Pcyt1b	-1.15215	1.78361e-13
Pdcd10	-1.33506	8.59896e-12
Pde1c	-3.0847	0.00570373
Pde3b	-1.60305	4.86668e-15
Pde4d	-2.11065	9.32243e-16
Pde5a	-1.14957	1.42283e-08
Pde7a	-1.42277	9.47975e-34
Pde8a	-1.38379	5.4004e-42
Pde9a	-1.01637	2.61079e-07
Pdgfc	-3.23823	1.04705e-22
Pdgfd	-4.24399	0.00695589
Pdhx	-1.38011	3.3424e-21
Pdlim5	-1.99314	2.33352e-60
Pds5a	-1.04161	9.37957e-39
Pdss2	-2.10192	2.9971e-17
Pdzd2	-3.10732	3.19513e-38
Pdzrn3	-4.33875	1.45549e-12
Pex14	-1.07842	2.54088e-14
Pex26	-1.19636	9.9073e-09
Pfkp	-1.20547	5.49242e-58
Pgap1	-1.4086	2.14342e-21
Phactr1	-1.79819	2.97329e-05
Phactr2	-3.19945	8.68319e-46
Phactr3	-2.65104	2.00531e-19
Phc1	-1.03377	6.37453e-43
Phf14	-2.11288	1.91643e-98
Phf20	-1.1602	8.32626e-43
Phf20l1	-1.18801	1.48771e-12
Phf21a	-2.03163	3.49938e-57
Phf21b	-1.20261	0.000198574
Phf8	-1.21268	1.73531e-22
Phip	-1.7264	4.76208e-57
Phka2	-1.14536	7.0002e-11
Phldb2	-1.7085	1.81635e-34
Phlpp1	-3.56719	7.91426e-51
Pias2	-1.70201	2.45e-106
Pibf1	-2.94812	7.38028e-56
Picalm	-1.12092	1.86661e-41
Pid1	-2.27154	1.52988e-18
Pign	-1.61924	7.44807e-25
Pik3c3	-1.42599	9.97168e-24
Pik3cb	-1.11842	7.39152e-15
Pik3r1	-1.44425	5.40396e-19
Pip4k2a	-1.77888	1.9973e-26
Pip5k1b	-2.33487	8.19838e-17
Pitpnc1	-2.21304	1.3222e-105
Pkd2	-1.29221	2.99303e-11
Pkia	-1.48484	0.00177089
Pkn2	-1.37857	3.65203e-42
Pknox2	-1.41121	0.000243489
Pkp4	-1.89996	2.12314e-79
Pla2g4a	-2.25156	0.000957431
Pla2g4e	-3.11676	0.000351672
Plac1	-1.55397	0.00515624
Plag1	-1.42568	9.17706e-13
Platr10	-1.85465	5.50146e-77
Platr11	-1.70958	4.09042e-09
Platr15	-2.20633	0.00675621
Platr21	-1.36023	0.00965832
Platr28	-2.3299	3.65406e-36
Plcb4	-3.61833	8.74e-121
Plce1	-1.44285	5.0341e-09
Plch1	-2.6953	5.20884e-25
Plcl2	-1.83681	2.20863e-15
Plcxd2	-1.18704	1.58419e-06
Pld1	-3.36467	7.44119e-22
Plekha5	-2.4201	2.35078e-79
Plekha7	-1.14786	3.42921e-29
Plekhg1	-1.21699	8.07261e-16
Plekhm3	-2.15777	3.21804e-24
Plod2	-1.17214	5.12222e-42
Plp1	-1.22234	0.00743747
Plpp1	-1.42656	1.41404e-20
Plpp3	-2.22838	4.11343e-44
Plxdc1	-1.10416	3.64199e-05
Plxdc2	-2.53398	1.87188e-29
Plxna2	-1.90427	1.1619e-24
Plxna4	-3.80661	3.7303e-13
Pms1	-1.41009	8.60082e-30
Poc1b	-1.74766	4.7066e-34
Pola1	-2.73443	5.44e-130
Pot1a	-1.22366	3.51424e-21
Pot1b	-1.82129	9.23738e-09
Pou2f1	-1.84157	7.57844e-52
Pou2f3	-1.42815	8.74002e-06
Pou4f2	-1.33172	0.000972629
Ppargc1b	-1.06162	0.000249812
Ppat	-1.06229	5.41624e-27
Ppfibp1	-1.414	2.4452e-43
Ppfibp2	-1.72517	7.1739e-17
Pphln1	-1.25585	1.12067e-26
Ppip5k2	-1.24995	2.1744e-42
Ppm1e	-1.15107	0.00470456
Ppm1h	-2.08363	1.03938e-07
Ppm1k	-1.36229	8.13941e-09
Ppm1l	-2.6299	1.64765e-35
Ppp1r12a	-2.16291	1.85e-153
Ppp1r12b	-1.606	5.15648e-09
Ppp1r9a	-2.81182	3.12145e-24
Ppp2r2a	-1.14969	1.88855e-49
Ppp2r2b	-2.40631	0.00741733
Ppp2r2c	-1.094	7.15943e-18
Ppp2r3a	-1.2647	2.68487e-11
Ppp2r5e	-1.52603	9.73741e-37
Ppp3ca	-3.51722	1.03e-124
Ppp4r3a	-1.75958	9.205e-97
Prag1	-2.24354	5.55245e-31
Prdm1	-1.88653	7.58375e-10
Prdm10	-1.7418	1.2929e-23
Prdm11	-1.57448	2.63657e-11
Prdm14	-2.48816	3.46284e-77
Prdm5	-2.95561	9.98547e-85
Prelid2	-1.2141	1.22633e-18
Prex2	-2.24606	2.05095e-20
Prickle2	-1.74163	6.49632e-10
Prickle3	-1.44422	1.24399e-07
Prim2	-1.65371	6.95161e-44
Prkaa2	-1.2352	3.46573e-22
Prkacb	-1.66249	6.09327e-32
Prkca	-2.21349	4.97229e-18
Prkce	-3.02044	1.1628e-15
Prkch	-1.49447	0.0076867
Prkd1	-4.4236	1.81484e-11
Prkdc	-1.35534	4.39897e-21
Prkg2	-1.26514	0.000417366
Prlr	-2.03461	0.00187608
Prmt3	-1.06021	5.49333e-14
Prmt8	-4.67687	1.12877e-89
Pros1	-1.01995	3.95872e-24
Prr36	-1.03127	6.05389e-05
Prr5l	-1.97232	0.00213476
Prrc2c	-1.01917	6.22897e-09
Prss35	-2.40838	2.31371e-32
Psd3	-2.85787	4.96981e-11
Pspc1	-1.3421	4.48218e-51
Ptbp2	-2.09394	1.45525e-29
Ptbp3	-1.16642	5.20089e-34
Ptch1	-1.38096	5.20372e-26
Ptgfrn	-1.29383	6.37909e-56
Pth1r	-1.28672	3.42779e-14
Ptk2	-1.5858	5.98094e-44
Ptpn21	-1.06435	4.31075e-08
Ptpn3	-1.33443	7.39429e-27
Ptpn4	-3.03717	1.98639e-78
Ptprd	-4.82463	2.39813e-11
Ptprg	-3.69334	2.6954e-105
Ptprj	-2.02264	2.92403e-14
Ptprk	-2.56201	3.32338e-85
Ptprm	-1.16308	0.00642573
Ptprn2	-3.85559	0.00540607
Ptprt	-2.18624	0.00243999
Ptprz1	-1.26835	0.00526163
Pum1	-1.74355	4.53e-131
Pus3	-1.13226	2.38754e-06
Pvt1	-2.46915	4.20801e-19
Qk	-1.58667	5.7751e-100
R3hdm1	-1.63503	5.02371e-67
Rab28	-1.18517	3.99166e-07
Rab30	-1.00872	0.000422918
Rab31	-1.28577	7.29477e-19
Rab38	-2.33955	6.55936e-05
Rab3il1	-1.0353	1.59804e-07
Rabgap1	-1.10433	1.72004e-32
Rabgap1l	-3.4157	7.36398e-60
Rabl3	-1.02308	3.89018e-08
Rad18	-1.63925	4.91276e-37
Rad51b	-3.1033	3.7873e-20
Rai14	-1.66342	1.83663e-95
Ralgapa1	-2.23998	4.93504e-48
Ralgapa2	-3.15031	1.8303e-105
Ralgps1	-2.01626	1.07451e-33
Ralgps2	-2.33771	1.12e-128
Ranbp17	-1.59677	6.07214e-35
Rap1gds1	-2.27271	2.83442e-97
Rapgef2	-2.87676	1.26972e-41
Rapgef3	-1.56294	0.000170725
Rapgef5	-2.80909	5.74701e-42
Rasa1	-1.66546	3.35901e-44
Rasal2	-3.35007	9.9847e-80
Rasgrp1	-1.4549	1.84174e-09
Rb1	-1.04529	1.19732e-14
Rbm20	-1.64243	1.71404e-07
Rbm26	-1.36802	2.90361e-66
Rbm46	-1.15342	0.000155388
Rbm47	-1.00881	3.69307e-09
Rbms1	-2.0972	3.68349e-38
Rbpj	-1.66258	8.92846e-66
Rbpms	-1.43145	2.87747e-50
Rbpsuh-rs3	-2.31621	2.59448e-05
Reep1	-2.14288	4.42532e-39
Reep3	-1.60443	2.97645e-17
Relb	-1.46911	4.55926e-15
Rell1	-1.05446	3.63975e-17
Reps2	-2.07756	0.00548918
Rerg	-1.33792	0.00163668
Rest	-1.58648	2.91187e-38
Rev1	-1.034	4.09726e-33
Rev3l	-1.16099	1.19324e-16
Rftn1	-2.06801	5.62868e-07
Rfwd2	-1.48695	3.92731e-27
Rfx2	-1.71014	1.81554e-48
Rfx3	-2.0916	4.26771e-09
Rgl1	-1.07476	0.00202432
Rgma	-1.43173	2.32812e-08
Rgs16	-1.1374	1.53642e-13
Rgs20	-4.05553	3.01041e-08
Rgs7	-6.40195	0.000176701
Rhbdd1	-1.8898	1.13231e-36
Rhobtb3	-1.27027	9.91237e-16
Rictor	-1.3634	1.4487e-25
Rif1	-1.62158	6.26352e-72
Rims1	-3.13611	1.29253e-14
Rims2	-2.94146	1.05422e-29
Rin2	-2.5896	2.37221e-31
Ripk1	-1.09704	6.14913e-06
Rlf	-1.2109	1.41564e-32
Rnasek	-3.41684	0.00200672
Rnf125	-1.37567	0.000109809
Rnf152	-1.73312	6.8497e-05
Rnf165	-2.15434	1.17445e-36
Rnf180	-8.00761	1.90433e-06
Rnf213	-1.42649	6.92058e-07
Rnf217	-2.1106	1.04184e-06
Rnf219	-1.87899	1.10916e-15
Rngtt	-2.51059	6.21395e-62
Rnls	-1.59499	0.00243602
Robo1	-3.08095	7.01629e-68
Rock1	-1.15925	6.26872e-36
Ror2	-1.25369	1.63043e-13
Rprd2	-1.0955	1.48935e-21
Rps6ka2	-1.28464	6.69551e-22
Rps6ka3	-1.6214	6.18888e-32
Rps6ka5	-2.15781	7.04985e-22
Rps6kc1	-1.48493	1.37175e-29
Rptor	-1.32881	3.57758e-30
Rreb1	-1.31777	2.82879e-29
Rsbn1	-1.45658	2.99905e-24
Rsbn1l	-1.15277	1.60211e-30
Rsf1	-1.83749	1.82997e-78
Rsrc1	-2.98207	1.76e-106
Rsu1	-1.51787	1.9615e-26
Rtn4ip1	-1.03174	2.09779e-11
Rttn	-2.71396	7.55352e-49
Rundc3b	-3.39253	6.70067e-26
Runx1t1	-2.82813	2.98746e-12
Rybp	-1.16252	9.29213e-40
Ryr2	-5.33333	8.19288e-31
Sall1	-1.55798	1.81481e-46
Sall3	-1.91943	9.53573e-11
Samd12	-4.125	2.97615e-08
Sap130	-1.0427	1.93978e-38
Sash1	-1.91998	2.36249e-38
Satb1	-2.35294	1.63746e-66
Satb2	-2.93832	9.85156e-23
Saxo1	-5.12305	0.0083433
Sbf2	-2.4893	5.51e-128
Scaf8	-1.48156	1.75816e-38
Scai	-1.26753	1.16255e-09
Scaper	-2.06282	6.63523e-47
Scfd2	-2.50305	2.85475e-06
Sclt1	-1.56939	7.3306e-10
Scn3a	-4.10775	7.58375e-10
Sdccag8	-2.07595	1.83179e-07
Sdhaf3	-1.81708	8.26515e-07
Sec24b	-1.13714	2.86422e-25
Sec24d	-1.30026	2.70353e-20
Sema3c	-1.5356	0.00603972
Sema3e	-2.13133	0.000514389
Sema5a	-2.82593	0.000816823
Senp6	-1.31938	5.10765e-50
Senp7	-1.41619	3.05593e-07
Sergef	-2.48773	9.9105e-18
Serinc5	-1.19396	8.09037e-10
Serpina3m	-2.34295	1.04226e-09
Serpinb6c	-1.14389	7.42941e-09
Serping1	-1.32802	2.09355e-09
Sestd1	-1.60069	3.79912e-18
Setbp1	-6.55774	2.36408e-08
Setd5	-1.65421	1.68636e-85
Setmar	-1.48679	7.32178e-06
Sez6	-1.17801	4.44026e-07
Sfmbt2	-2.49788	1.63319e-87
Sfrp1	-1.32617	3.12513e-50
Sfrp4	-1.8158	5.29478e-07
Sfxn3	-1.20192	5.15949e-05
Sfxn5	-1.14063	3.07072e-05
Sgk1	-1.07143	6.77339e-58
Sgms1	-2.24046	1.95726e-39
Sgms2	-1.68665	1.24019e-06
Sgpp2	-2.52516	1.54713e-11
Sh2d4a	-2.25092	3.17072e-18
Sh3d19	-1.6104	1.65747e-37
Sh3gl2	-3.12475	3.63851e-64
Sh3gl3	-1.42817	2.05188e-22
Sh3kbp1	-2.74356	2.59649e-06
Sh3rf1	-1.75712	1.10062e-21
Sh3rf2	-2.90102	1.4062e-06
Sh3rf3	-2.2423	3.27798e-10
Shank1	-1.40274	0.000557271
Shank2	-1.31819	0.00469674
Shb	-1.06475	0.000125126
Shoc2	-1.35296	6.75567e-40
Shprh	-1.29447	4.29808e-24
Shq1	-2.24453	3.53125e-38
Shroom2	-2.53851	7.53707e-63
Shroom4	-2.44563	1.17809e-18
Sik1	-1.24895	1.41481e-46
Sipa1l1	-1.28829	1.10097e-32
Sipa1l2	-1.63806	5.06617e-62
Sipa1l3	-1.40724	1.03984e-27
Sirpa	-1.19717	4.21718e-24
Skap2	-1.30075	3.76343e-32
Skiv2l2	-1.16113	6.66427e-36
Slc10a7	-3.55255	6.98373e-59
Slc12a6	-1.25432	2.70243e-14
Slc12a8	-1.24943	8.61398e-05
Slc15a1	-1.74231	1.71993e-21
Slc16a7	-2.20141	0.00440675
Slc17a9	-1.10321	7.53196e-05
Slc18b1	-1.40522	0.00104991
Slc1a3	-1.34579	1.05911e-10
Slc20a2	-1.14465	1.48839e-14
Slc22a23	-1.78023	2.9971e-17
Slc23a2	-1.03124	7.51461e-09
Slc24a2	-6.31344	0.00156134
Slc25a13	-2.10533	7.34286e-88
Slc25a36	-1.00953	1.03124e-56
Slc30a7	-1.16895	2.10147e-12
Slc35a3	-1.05556	2.26213e-09
Slc35g1	-1.32527	1.24883e-30
Slc38a2	-1.14829	5.25536e-65
Slc39a10	-1.12163	1.06152e-28
Slc39a11	-2.63689	1.01785e-68
Slc41a2	-1.53831	4.04305e-05
Slc44a1	-1.02738	4.78497e-37
Slc4a4	-5.74814	1.27232e-13
Slc4a7	-1.41686	1.42626e-43
Slc6a1	-1.81038	0.000283196
Slc6a15	-3.13906	3.19574e-10
Slc6a6	-1.26115	2.72594e-72
Slc8a1	-6.82531	0.000391827
Slc9a2	-3.60517	0.00694601
Slco3a1	-1.56857	0.00100245
Slco4c1	-2.13481	1.24077e-61
Slco5a1	-1.21026	1.82303e-09
Slf1	-1.4504	1.47879e-13
Slit2	-5.33136	9.56139e-85
Slit3	-2.69295	1.62359e-16
Slx4ip	-3.637	1.43393e-33
Smad2	-1.00603	2.47226e-18
Smagp	-1.25582	3.81787e-05
Smarca1	-1.46412	3.00434e-19
Smarca2	-1.00581	6.74599e-09
Smarcad1	-1.73556	1.51392e-84
Smchd1	-1.48736	3.54798e-54
Smg6	-1.084	1.62136e-19
Smg7	-1.11303	5.9385e-50
Smoc1	-1.14013	3.70642e-14
Sms	-1.03021	6.03903e-13
Smyd1	-1.83828	0.000655856
Smyd3	-2.9328	2.1639e-74
Snap25	-6.83025	0.000349174
Snapc3	-1.81833	1.33056e-36
Snca	-2.44438	3.44419e-08
Snd1	-2.29719	1.59e-193
Snhg4	-1.66085	1.87114e-21
Snord49a	-3.63857	0.000465381
Sntb1	-2.89508	1.97533e-12
Sntg2	-2.66188	0.00265908
Snx10	-1.1146	3.61906e-22
Snx13	-1.38843	2.6966e-23
Snx18	-1.12372	7.00842e-32
Snx24	-1.89398	1.46206e-08
Snx25	-1.63816	8.166e-10
Snx29	-2.28709	4.86179e-14
Snx7	-2.45774	4.34288e-23
Snx9	-1.92728	9.56373e-25
Sobp	-1.33734	0.00202407
Socs2	-1.23446	2.3e-26
Soga3	-2.12035	6.96787e-06
Sorbs1	-1.70759	1.37577e-24
Sos1	-1.33201	4.57517e-42
Sos2	-1.60831	3.32271e-19
Sox1	-2.76973	1.93877e-27
Sox2	-1.34885	4.81328e-91
Sox5	-5.11851	3.12271e-06
Sox6	-3.45468	5.08442e-05
Sp4	-1.28671	4.68158e-12
Spata5	-1.92666	2.16034e-50
Spats2l	-2.91402	1.55356e-09
Sphk2	-1.21226	4.37405e-10
Spic	-2.65228	2.8576e-67
Spopl	-1.2489	9.22234e-14
Spred1	-1.22377	2.99587e-14
Spred2	-1.80704	7.75531e-56
Sptlc2	-1.08108	8.62546e-25
Srbd1	-1.84852	5.47938e-39
Srgap1	-2.92968	1.17019e-67
Srgap2	-2.03752	4.74e-128
Srgap3	-3.25277	1.29533e-98
Srpk2	-1.37281	4.74464e-53
Srsf1	-1.09443	5.67799e-52
Srsf3	-1.45222	5.29217e-94
Ssbp2	-4.96168	6.14698e-06
Ssbp3	-1.00536	1.70623e-19
St3gal3	-1.11232	7.44473e-07
St3gal4	-1.45962	1.84059e-12
St3gal6	-1.37324	0.00309037
St5	-1.42269	9.8365e-29
St6gal1	-1.80846	1.74846e-08
St6galnac3	-3.48494	1.60423e-31
St7	-3.8241	5.23514e-16
St8sia1	-4.21896	4.16833e-82
St8sia6	-1.02441	0.000696962
Stag1	-1.31699	1.15679e-53
Stag2	-1.20623	5.63633e-35
Stambpl1	-1.37921	0.000723617
Stard13	-2.42566	4.12456e-07
Stat4	-1.23861	5.5964e-10
Stau2	-2.05036	9.66887e-31
Stim2	-1.92229	1.85929e-22
Stk24	-1.46539	8.0208e-38
Stk3	-3.01874	1.36485e-96
Stk39	-3.29704	9.34859e-49
Ston1	-1.83711	8.18487e-13
Ston2	-2.1075	1.68374e-42
Stox2	-1.20511	7.38333e-11
Stra6	-1.78356	7.34021e-11
Strn	-1.29048	8.8645e-25
Strn3	-1.22342	7.55982e-25
Stum	-2.10691	0.00202336
Stx18	-1.37603	9.46579e-15
Stxbp4	-1.04428	9.18223e-07
Stxbp5	-2.0354	3.10701e-26
Stxbp6	-3.52606	3.09389e-05
Suclg2	-1.59475	1.90991e-66
Sulf1	-1.50215	8.35459e-12
Sult6b2	-4.5544	0.00338294
Sumf1	-1.43438	1.9817e-10
Supt3	-1.79067	8.44975e-15
Susd1	-1.84668	3.55853e-17
Susd5	-1.03016	0.000557986
Svil	-1.18332	8.84478e-13
Syde2	-1.05212	6.60017e-12
Syndig1	-7.49282	2.48628e-05
Syne1	-2.41807	2.23315e-17
Syne2	-1.45029	5.24474e-18
Synpo2	-3.05775	0.000602448
Synpr	-5.51405	0.00286108
Syt1	-3.6497	3.0554e-07
Syt14	-2.42143	4.78497e-37
Syt9	-2.47616	1.29784e-76
Tab3	-1.28011	1.44694e-21
Taf3	-1.95328	1.50074e-52
Taf4b	-1.24192	1.20657e-19
Tagln3	-2.64254	6.63601e-06
Tanc1	-1.87352	3.01858e-68
Tanc2	-1.51056	7.16544e-17
Tasp1	-3.00179	1.22413e-24
Tatdn2	-1.15796	1.31548e-18
Tbc1d1	-1.11779	7.43075e-36
Tbc1d12	-1.41057	8.58162e-16
Tbc1d19	-1.46509	2.47071e-07
Tbc1d22a	-1.78412	1.00778e-16
Tbc1d23	-1.12613	4.87772e-16
Tbc1d2b	-1.96664	3.5336e-17
Tbc1d32	-2.09872	1.48921e-16
Tbc1d4	-1.2205	0.00370879
Tbc1d5	-3.22474	1.14864e-57
Tbc1d8b	-1.45039	1.71611e-06
Tbck	-3.24696	1.96358e-40
Tbl1x	-2.28223	5.53e-124
Tbl1xr1	-2.03261	7.68258e-39
Tbx15	-2.18211	1.03243e-06
Tcerg1	-1.18516	1.19237e-56
Tcf12	-1.88227	7.02835e-55
Tcf4	-1.39756	5.95857e-27
Tcf7l1	-2.36164	1.6468e-99
Tcf7l2	-2.25515	7.86968e-17
Tcl1	-1.67437	2.57441e-23
Tcp11l2	-2.27356	1.26633e-06
Tdgf1	-1.38433	1.09e-124
Tdgf1-ps1	-1.55335	6.09421e-23
Tdh	-1.41582	1.95176e-35
Tdrd3	-2.22415	1.60161e-35
Tead1	-2.03501	1.2e-108
Tead4	-2.713	6.306e-62
Tek	-2.98837	6.55093e-25
Tenm3	-3.79433	3.22082e-83
Tenm4	-4.74315	1.44e-111
Tes	-1.06276	5.91809e-15
Tesk2	-2.07989	1.65651e-13
Tet1	-1.88563	7.24342e-17
Tet2	-1.56813	3.90097e-35
Tex10	-1.30084	9.08002e-46
Tex11	-1.61291	4.25036e-16
Tex14	-1.04651	9.14859e-15
Tfb2m	-1.02068	1.93948e-05
Tfcp2l1	-1.96666	1.45e-112
Tfdp2	-1.1066	1.3998e-23
Tfeb	-1.14052	5.47851e-13
Tgfbi	-1.64408	1.1418e-69
Tgfbr2	-1.40531	3.59562e-06
Tgfbr3	-1.22113	1.53247e-05
Thada	-2.32409	7.19504e-48
Thap6	-1.13276	2.54301e-06
Thoc2	-1.23674	5.26796e-43
Thsd4	-1.65082	0.000344716
Thsd7a	-3.90109	0.000779849
Tiam1	-4.42821	1.29e-189
Timd2	-1.59986	4.10817e-07
Timp2	-1.08341	3.62471e-07
Tle1	-1.75809	1.09987e-35
Tle4	-2.03965	2.56684e-46
Tlk1	-1.47029	2.20054e-58
Tln2	-1.5473	2.1702e-25
Tlnrd1	-1.06066	6.38044e-08
Tlr2	-1.10088	5.10304e-13
Tmcc1	-2.08612	2.20772e-33
Tmeff1	-1.9652	5.3e-124
Tmem108	-1.74584	7.36279e-10
Tmem117	-4.22427	8.02043e-09
Tmem131l	-2.08446	2.36299e-56
Tmem132d	-4.55748	1.01495e-05
Tmem135	-3.50565	1.51573e-94
Tmem161b	-1.93264	5.36305e-27
Tmem163	-4.27615	3.23105e-19
Tmem164	-2.59112	3.65406e-36
Tmem168	-1.7209	1.21718e-39
Tmem2	-1.51668	1.37453e-46
Tmem39a	-1.01605	7.00019e-25
Tmem55a	-1.13186	1.29108e-14
Tmem64	-1.18058	1.39527e-41
Tmtc1	-2.20078	4.27944e-18
Tmtc2	-4.58901	3.25339e-19
Tmtc4	-1.13421	2.23901e-12
Tnfaip8	-2.67022	7.67928e-19
Tnfrsf19	-1.15737	3.88176e-12
Tnfsf12	-1.4703	0.000388041
Tnik	-3.37372	1.771e-57
Tnip1	-1.22318	1.12528e-27
Tnks	-1.08374	1.96095e-27
Tnrc6a	-1.02795	2.17862e-29
Tns1	-2.26193	8.6054e-71
Tns3	-3.01999	7.23e-182
Togaram1	-1.04439	1.91161e-24
Top2b	-1.143	1.97366e-28
Tpk1	-2.9508	4.42062e-16
Tram2	-1.7268	5.28844e-17
Trappc9	-2.75095	1.2942e-52
Trerf1	-1.86821	1.34384e-49
Trim13	-1.02348	1.04995e-23
Trim2	-2.61713	5.93198e-50
Trim24	-1.78543	1.46e-164
Trim33	-1.20074	2.38203e-37
Trim44	-1.98187	2.80021e-89
Trim66	-1.23081	0.00409022
Trim71	-1.0156	0.00496212
Triml1	-1.45419	2.05888e-41
Triml2	-1.00683	4.16816e-32
Trio	-2.65954	1.59424e-43
Trip11	-1.35324	1.47847e-26
Trip12	-1.55646	1.94741e-92
Trmo	-1.19636	9.42663e-07
Trmt11	-1.22222	1.51191e-09
Trmt2b	-1.20572	1.45951e-06
Trps1	-4.39359	2.34628e-98
Tspan14	-1.23392	2.38731e-21
Tspan5	-3.83465	5.79397e-46
Tspan9	-1.86094	3.58319e-61
Tspo2	-1.00116	0.00848487
Tssc1	-1.34021	6.43743e-09
Ttc23	-1.00798	0.00526477
Ttc27	-1.51551	1.1757e-20
Ttc28	-1.68922	1.1143e-13
Ttc33	-1.14019	2.57963e-05
Ttc37	-1.39879	1.7547e-31
Ttc39b	-1.67415	2.75691e-70
Ttc7	-1.21327	1.34098e-07
Ttc7b	-2.92161	8.84318e-79
Ttll5	-1.41608	1.30904e-14
Ttll7	-3.06967	3.73123e-06
Ttn	-1.61394	8.19517e-06
Ttpa	-1.78266	0.00408771
Tubb2b	-1.74508	2.57e-113
Tusc3	-1.38259	1.04548e-15
Txlng	-1.01218	1.03746e-10
Tyw3	-1.05229	0.00176606
Uba6	-1.1164	3.44437e-23
Ubash3b	-1.75184	1.98248e-15
Ube2e2	-3.9101	3.50643e-21
Ube2w	-1.19969	5.84694e-19
Ube3a	-1.16242	6.03809e-31
Ubr5	-1.19343	5.55995e-40
Ubxn2a	-1.11955	5.15155e-31
Uck2	-1.42841	7.7897e-105
Uggt2	-1.33982	1.31493e-05
Unc13a	-2.17691	1.91869e-19
Unc13b	-1.04755	1.82126e-13
Upf2	-1.20495	1.04615e-38
Urb1	-1.08778	4.42428e-20
Usp13	-1.97694	1.56944e-13
Usp15	-1.2757	2.87698e-44
Usp24	-1.26905	9.17803e-30
Usp25	-1.77605	4.45366e-15
Usp34	-1.34712	2.8365e-43
Usp45	-1.07998	3.14389e-25
Usp46	-2.30629	2.7067e-92
Usp6nl	-1.62272	3.64345e-22
Usp9x	-1.55891	2.77368e-61
Ust	-2.5366	3.59476e-25
Utp14b	-1.89932	7.73118e-70
Utrn	-2.80727	6.60328e-79
Uvrag	-1.64107	8.19125e-19
Uxs1	-1.25509	1.83685e-20
Vav2	-1.75459	1.31491e-36
Vav3	-3.3049	1.15552e-10
Vcan	-3.41533	2.91e-151
Vegfc	-2.05244	0.000397531
Vipas39	-1.17785	4.03594e-16
Vopp1	-1.38403	6.69569e-09
Vps13a	-1.59918	1.1603e-32
Vps13b	-2.80792	5.95771e-72
Vps13d	-1.41011	4.3565e-22
Vps41	-1.12541	3.4539e-32
Vps50	-1.78873	8.03177e-35
Vps8	-1.13529	5.6511e-10
Vrk2	-1.41767	3.38948e-09
Vrtn	-1.31306	0.00691979
Vti1a	-2.06047	3.05083e-19
Vwa2	-1.43561	0.00169576
Vwa3b	-1.17323	2.58249e-06
Vwa8	-2.55135	6.64816e-59
Vwf	-1.32207	3.22085e-08
Wac	-1.11074	6.17276e-32
Wars2	-1.27807	1.27498e-06
Wbscr17	-1.46455	0.00309266
Wdfy3	-1.81634	7.28984e-32
Wdr1	-1.19709	3.24223e-53
Wdr19	-1.12348	1.78714e-06
Wdr37	-1.04732	2.14701e-13
Wdr44	-1.41799	1.18157e-11
Wdr60	-1.79967	1.0047e-08
Wdr7	-1.8159	8.91354e-26
Wdr70	-1.63196	1.4205e-29
Wdr76	-1.75605	5.77403e-85
Wdr77	-1.06218	5.40396e-19
Wdr86	-1.02373	1.54695e-05
Whrn	-1.37522	9.64425e-11
Wipf1	-1.04542	2.52869e-07
Wls	-1.02925	0.00159775
Wnk3	-2.8562	9.56985e-51
Wrn	-2.05139	7.94289e-24
Wwc1	-1.54503	3.78786e-62
Wwc2	-1.81804	2.34044e-66
Wwp1	-1.22692	1.85864e-36
Wwtr1	-1.19181	8.95089e-26
Xpr1	-1.22078	3.54137e-24
Xrcc4	-2.82229	0.00584702
Xrn1	-1.12964	4.35354e-18
Xrn2	-1.03493	1.14547e-43
Xylt1	-2.24424	1.68484e-08
Yap1	-1.11116	2.94371e-40
Ylpm1	-1.38166	1.73504e-47
Ythdc2	-1.51035	1.29585e-29
Zbbx	-6.80788	0.00029249
Zbtb10	-1.13846	3.7343e-31
Zbtb11	-1.52007	8.4893e-33
Zbtb20	-3.79785	1.28437e-18
Zbtb3	-1.6937	0.00127776
Zbtb4	-1.47449	0.000684282
Zbtb44	-1.41753	4.56838e-51
Zbtb7c	-1.25299	4.02968e-07
Zc2hc1a	-1.31963	9.1428e-16
Zc3h12a	-1.23851	8.34042e-07
Zc3h12b	-3.04816	0.000704122
Zcchc11	-1.05386	4.59645e-29
Zcchc2	-1.30296	1.90507e-26
Zcchc7	-1.47226	5.77644e-31
Zdhhc17	-1.47228	2.58805e-14
Zdhhc21	-2.17136	6.23225e-41
Zdhhc9	-1.29157	5.67519e-14
Zeb1	-2.08599	7.87965e-33
Zeb2	-2.14167	0.00896581
Zfat	-2.651	3.88316e-26
Zfhx2	-1.39361	7.18917e-26
Zfhx3	-1.90669	4.83081e-25
Zfhx4	-3.61408	2.28889e-05
Zfp131	-1.12538	1.51016e-28
Zfp141	-1.11984	1.48322e-25
Zfp148	-1.25222	3.67472e-29
Zfp182	-2.66995	1.73086e-12
Zfp207	-1.03888	5.28064e-48
Zfp236	-1.34753	1.7395e-18
Zfp26	-1.03008	2.30403e-06
Zfp27	-1.4204	0.000161678
Zfp277	-1.47529	2.55113e-25
Zfp280b	-1.10304	1.14092e-40
Zfp280d	-1.35235	7.86033e-30
Zfp292	-1.81158	2.67188e-52
Zfp296	-1.67999	1.22672e-58
Zfp317	-1.19981	4.20899e-24
Zfp345	-1.62956	1.04762e-09
Zfp385b	-2.84053	0.00103152
Zfp407	-2.11021	1.08746e-23
Zfp42	-1.00966	4.38623e-56
Zfp423	-2.58026	5.75472e-22
Zfp438	-2.55083	1.39746e-13
Zfp456	-1.36626	0.000112044
Zfp459	-1.38603	4.78149e-10
Zfp46	-1.23972	4.77136e-05
Zfp462	-2.61511	8.14e-144
Zfp493	-1.39503	7.83415e-06
Zfp516	-1.80604	1.71305e-83
Zfp521	-3.94301	2.43359e-09
Zfp532	-1.47914	1.74397e-15
Zfp560	-1.33702	0.000164138
Zfp566	-2.02787	6.92734e-17
Zfp583	-1.31211	2.66834e-06
Zfp607a	-1.08014	0.00541012
Zfp608	-2.51621	3.73942e-06
Zfp609	-1.02047	3.61287e-22
Zfp618	-3.81708	2.60307e-19
Zfp619	-2.22357	2.18548e-08
Zfp638	-1.12912	1.22436e-29
Zfp640	-1.40323	4.14153e-07
Zfp654	-1.38311	4.143e-23
Zfp704	-3.08858	9.27e-124
Zfp712	-1.344	0.00131122
Zfp719	-1.27024	0.000807145
Zfp74	-1.07872	2.004e-08
Zfp758	-1.9836	1.86598e-05
Zfp780b	-1.15145	6.47162e-05
Zfp790	-1.05868	0.000131333
Zfp808	-1.16012	8.4221e-14
Zfp819	-2.43394	0.000100848
Zfp827	-2.80402	5.39842e-30
Zfp873	-1.00909	0.000651939
Zfp935	-1.10378	2.57878e-05
Zfp936	-1.49828	2.7606e-17
Zfp942	-1.09767	2.59329e-09
Zfp945	-1.56573	1.36643e-20
Zfp946	-1.13543	4.63634e-05
Zfp951	-1.4362	2.07639e-16
Zfp960	-1.23805	1.75218e-09
Zfp97	-1.53975	1.43554e-16
Zfp970	-1.00197	0.00102758
Zfp976	-1.15388	5.69204e-16
Zfp977	-1.39938	2.13396e-08
Zfp980	-1.10209	2.49422e-06
Zfp982	-1.73323	4.37826e-10
Zfp984	-1.34251	3.05398e-18
Zfp985	-1.15555	4.23806e-20
Zfp986	-1.68195	0.000876296
Zfp988	-1.34088	4.4537e-15
Zfp990	-1.28268	1.60687e-46
Zfp992	-1.18595	1.98986e-08
Zfyve9	-1.04967	6.44288e-16
Zgrf1	-1.095	1.41022e-14
Zhx2	-1.78046	0.00219715
Zic2	-1.01819	6.38079e-06
Zic3	-1.49541	5.06382e-12
Zim3	-1.89393	0.00435359
Zmat4	-2.20774	8.22294e-05
Zmynd11	-1.23484	4.90309e-20
Znrf2	-1.09812	3.79136e-31
Znrf3	-1.21599	4.94376e-08
Zranb3	-1.96953	1.97714e-69
Zscan10	-1.0973	8.62945e-25
Zswim6	-2.78308	3.11528e-50
Zzz3	-1.54037	1.06899e-42
