# Supplementary material for: Defining the relative and combined contribution of CTCF and CTCFL to genomic regulation
Source: Genome Biol. 2020 May 11;21:108. doi: 10.1186/s13059-020-02024-0 (PMC7212617; doi:10.1186/s13059-020-02024-0)
Supplement: Supplementary file 3 — Table S2. HiC-bench filter stats. The filter stats of HiC experiments using all transgenes (CTCF, CTCFL, CLC, LCL) under conditions of U, I, D and ID. [file 13059_2020_2024_MOESM3_ESM.xlsx]

## Sheet: Hoja 1
	read-pairs	unpaired	unmapped	multihit	single-sided	ds-no-fragment	ds-same-fragment	ds-too-close	ds-accepted-inter	ds-accepted-intra	ds-duplicate-inter	ds-duplicate-intra	ds-too-far	unclassified
LCL-D_Replicate 1	239754713	0	371227	89938183	6127690	0	483976	7713271	22016126	83936805	6021063	23084792	61580	0
LCL-D_Replicate 2	255203715	0	483508	96316326	6355134	0	418427	7512130	24144966	88764940	6641835	24506255	60194	0
LCL-ID_Replicate 1	299594132	0	533628	116017585	7664616	0	623869	8510333	29463073	98682292	8714004	29310125	74607	0
LCL-ID_Replicate 2	299118916	0	609099	112574304	7966576	0	997343	9880493	26706328	103146167	7649874	29492149	96583	0
CTCFL-D_Replicate 1	182412195	0	152211	74761322	3643566	0	234062	3567229	19701979	54614299	6791310	18898660	47557	0
CTCFL-D_Replicate 2	199071324	0	129466	78125982	3872382	0	181179	3031367	27621141	56657663	9625383	19772186	54575	0
CTCFL-I_Replicate 1	256262450	0	195594	106847725	5185371	0	341121	4877242	25613634	76077037	9317337	27745297	62092	0
CTCFL-I_Replicate 2	257066873	0	177479	97405291	4934429	0	281094	5129155	27130290	82392707	9763472	29775970	76986	0
CTCFL-ID_Replicate 1	198916060	0	138344	76262526	3847279	0	225547	3869695	23563589	60637142	8467299	21845889	58750	0
CTCFL-ID_Replicate 2	195018654	0	131170	76605418	3794270	0	278158	3365078	23270947	58988648	8055594	20475000	54371	0
CTCFL-U_Replicate 1	206244926	0	153690	85551374	4124941	0	318709	4111351	23220455	58581696	8537500	21594958	50252	0
CTCFL-U_Replicate 2	269632086	0	215203	113815656	5461691	0	488739	6150467	25271796	79019429	9461873	29687212	60020	0
CLC-D_Replicate 1	337852894	0	978941	134205580	8870385	0	1656919	11491491	25864416	108798866	8787202	37084833	114261	0
CLC-D_Replicate 2	245767906	0	798655	92830221	6406615	0	456517	8252996	21528254	86014942	5850984	23567413	61309	0
CLC-ID_Replicate 1	265145016	0	947792	100249099	7176181	0	813194	9379167	20435244	92872262	5965432	27230865	75780	0
CLC-ID_Replicate 2	222286621	0	840266	84075511	5991713	0	443698	8394469	15603213	81721586	3997052	21165752	53361	0
CTCF-I_Replicate 1	155946733	0	101896	64667697	3059097	0	202504	2703070	18477808	44657309	6435005	15599045	43302	0
CTCF-I_Replicate 2	239666715	0	162654	93524577	4551410	0	232197	4584167	25395202	74971724	9109735	27067429	67620	0
CTCF-D_Replicate 1	235484162	0	405364	89574570	6101470	0	419357	7248468	21230044	82034353	5821774	22593498	55264	0
CTCF-D_Replicate 2	248672975	0	421698	94667844	6434875	0	389520	9183220	17642109	90538512	4737247	24606997	50953	0
CTCF-ID_Replicate 1	241061429	0	429319	89779847	6429279	0	347056	8195643	18315795	89927083	4651199	22921767	64441	0
CTCF-ID_Replicate 2	247251334	0	443826	94579272	6604043	0	422772	8419611	19440744	88596411	5115527	23570826	58302	0
CTCF-U_Replicate 1	130462371	0	85772	53185494	2540589	0	136779	2388513	14455639	38782971	5102290	13749046	35278	0
CTCF-U_Replicate 2	185882889	0	123283	73938739	3554987	0	197344	3985695	20103297	56461918	7184309	20285126	48191	0
